# Supplementary material for: Global, region and country burden of osteoarthritis at different sites in middle-aged and elderly populations from 1990 to 2021: a systematic analysis of the 2021 global burden of disease study
Source: Front Med (Lausanne). 2025 May 12;12:1567303. doi: 10.3389/fmed.2025.1567303 (PMC12104184; doi:10.3389/fmed.2025.1567303)
Supplement: Supplementary Table 1 — The prevalence, incidence, and Daly rates of OA globally and across varying SDI levels in 2021, and temporal trends from 1990 to 2021. [file Table_1.xlsx]

## Sheet: Table 1
	Cause	1990						2021						1990-2121
		Prevalence		Incidence		DALYs		Prevalence		Incidence		DALYs		Prevalence	Incidence	DALYs
		Number	ASR	Number	ASR	Number	ASR	Number	ASR	Number	ASR	Number	ASR	AAPC
	OA
	Global	237135353.35(206001752.97to269584166.95)	21956.95(19120.65to24919.91)	16440407.96(12785231.83to20594500.56)	1458.06(1132.3to1828.48)	8277538.39(3991589.8to16680246.62)	766.64(370.1to1545.44)	571819717.49(496779816.65to649267875.87)	23919.11(20796.73to27142.93)	38460537.58(29785457.58to48118208.86)	1591.95(1232.14to1992.15)	237135353.35(206001752.97to269584166.95)	1591.95(1232.14to1992.15)	0.28 (0.26 to 0.29)	0.28 (0.26 to 0.3)	0.3 (0.27 to 0.32)
	High SDI	75027964.71(65672938.95to84845659.9)	25303.4(22105.94to28657.39)	4824677.39(3757832.11to6041328.5)	1704.82(1329.18to2134.03)	2687662.13(1304952.45to5413880.33)	904.66(438.72to1820.57)	146392745.15(128591965.05to165003039.74)	27069.81(23670.95to30623.25)	8855560.27(6865136.26to11088086.05)	1825.43(1418.13to2281.15)	75027964.71(65672938.95to84845659.9)	1825.43(1418.13to2281.15)	0.21 (0.17 to 0.26)	0.22 (0.18 to 0.26)	0.23 (0.18 to 0.28)
	High-middle SDI	61489747.26(53257360to69908704.35)	22547.22(19566.51to25609.03)	4122078.87(3197380.41to5159671.96)	1481.64(1148.34to1856.25)	2151551.55(1036667.67to4345161.47)	788.79(380.14to1593.59)	134248530.66(116346343.8to152418939.44)	24437.31(21177.63to27746.63)	8790565.31(6802521.16to10985747.17)	1623.39(1256.24to2028.51)	61489747.26(53257360to69908704.35)	1623.39(1256.24to2028.51)	0.26 (0.25 to 0.28)	0.3 (0.26 to 0.34)	0.29 (0.27 to 0.3)
	Low SDI	10731251.06(9255600.52to12311283.26)	17424.32(15114.11to19923.45)	837917.83(649317.72to1056999.41)	1226.81(948.29to1550.1)	361944.19(174367.98to727386.68)	586.35(283.35to1178.42)	26862227.31(23198356.5to30694809.79)	19228.83(16696.06to21895.97)	2092615.72(1625387.8to2620251.92)	1339.33(1037.31to1680.8)	10731251.06(9255600.52to12311283.26)	1339.33(1037.31to1680.8)	0.32 (0.31 to 0.33)	0.29 (0.28 to 0.29)	0.36 (0.35 to 0.37)
	Low-middle SDI	30344245.25(26121445.52to34771284.82)	18189.31(15736.36to20778.22)	2293115.75(1767867.33to2891904.31)	1251.64(962.78to1580.85)	1028469.54(494248.93to2064856.94)	615.56(296.71to1236.91)	82986664.77(71714315.13to94796369.05)	20857.6(18086.85to23770.27)	6030533.03(4647964.83to7580201.69)	1416.69(1090.02to1782.87)	30344245.25(26121445.52to34771284.82)	1416.69(1090.02to1782.87)	0.44 (0.43 to 0.46)	0.4 (0.39 to 0.42)	0.49 (0.47 to 0.51)
	Middle SDI	59282823.68(51159406.26to67857960.17)	20782.04(18018.13to23712.85)	4345099.35(3356990.33to5470221.11)	1402.29(1080.26to1768.74)	2038848.27(978147.84to4101590.77)	714.14(343.46to1437.15)	180846103.15(156581290.25to206325190.81)	23664.62(20539.94to26944.54)	12659845.56(9777476.69to15882983.99)	1585.78(1222.37to1991.89)	59282823.68(51159406.26to67857960.17)	1585.78(1222.37to1991.89)	0.42 (0.41 to 0.44)	0.4 (0.37 to 0.44)	0.47 (0.45 to 0.49)
	HOA
	Global	13797752.41(10049589.2to18266299.05)	1314.65(962.79to1734.81)	644249.3(342798.79to1057439.33)	58.08(30.73to95.78)	438090.6(202445.59to889658.11)	41.51(19.26to84.1)	32907497.76(23936390.5to43639690.39)	1389.15(1012.06to1840.47)	1484688.68(783823.65to2458425.55)	61.69(32.47to102.34)	1039690.15(481239.33to2114576.38)	43.81(20.3to89.03)	0.17 (0.13 to 0.21)	0.19 (0.16 to 0.22)	0.17 (0.13 to 0.2)
	High SDI	6275388.3(4607182.7to8249003.73)	2096(1531.88to2762.74)	264050.09(143452.59to424641.25)	93.75(50.76to150.61)	198879(92375.26to403610.07)	66.55(30.81to135.12)	12854892.93(9468332.47to16964652.01)	2325.6(1695.88to3087.56)	509220.79(277058.24to820638.18)	105.71(57.4to169.71)	403846.41(188046.48to816721.58)	73.56(33.98to149)	0.34 (0.19 to 0.48)	0.36 (0.31 to 0.4)	0.33 (0.19 to 0.47)
	High-middle SDI	3495555.7(2527519.51to4670602.44)	1323.76(960.42to1765.17)	177657.28(93698.86to294903.73)	66.07(34.41to110.39)	110985.73(50850.62to225977.22)	41.81(19.21to85)	7535401.36(5467929.33to10045264.87)	1377.55(999.17to1836.57)	360991.51(188331.16to602125.68)	66.38(34.48to110.86)	238682.16(110415.55to486371.94)	43.6(20.17to88.82)	0.13 (0.12 to 0.15)	0.02 (0 to 0.04)	0.14 (0.12 to 0.16)
	Low SDI	529549.52(377522.17to712786.19)	900.9(649.22to1207.29)	27621.3(14080.34to46693.37)	43.76(22.07to74.89)	16788.11(7636.92to34440.36)	28.2(12.92to57.69)	1355496.74(966464.49to1820395.31)	1011.87(729.85to1352.3)	70940.95(36185.18to119512.33)	49.03(24.83to83.55)	43074.17(19552.33to88530.13)	31.79(14.53to65.16)	0.39 (0.36 to 0.42)	0.38 (0.35 to 0.4)	0.4 (0.37 to 0.42)
	Low-middle SDI	1293680.59(924853.89to1739723.87)	803.23(579.9to1074.63)	62508.3(31435.23to106206.22)	36.27(18.11to62.23)	40962.76(18584to83849.51)	25.16(11.49to51.33)	3814981.99(2732763.91to5118126.85)	981.87(708.39to1312.43)	180010.9(91108.84to305013.03)	44.09(22.2to75.24)	120550.58(54729.06to246587.74)	30.79(14.05to62.85)	0.66 (0.61 to 0.71)	0.65 (0.59 to 0.71)	0.66 (0.61 to 0.71)
	Middle SDI	2186722.96(1562084.04to2957056.5)	811.22(584.56to1092.26)	111524.8(56447.29to188962.92)	39.05(19.57to66.89)	69941.75(31723.81to143325.17)	25.67(11.73to52.46)	7314847.41(5237506.38to9841069.13)	984.89(708.68to1321.7)	361920.11(183567.83to614191.78)	47.2(23.79to80.6)	232531.66(105781.26to477245.63)	31.13(14.22to63.81)	0.63 (0.62 to 0.64)	0.62 (0.6 to 0.63)	0.63 (0.62 to 0.64)
	KOA
	Global	147811465.82(121166428.39to178020500.24)	978.74(709.17to1315.98)	11069713.2(8031771.97to14863658.68)	13596.63(11172.61to16355.69)	434.65(207.31to858.44)		25397879.24(18414149.99to34037597.49)	1050.31(760.82to1408.44)	25397879.24(18414149.99to34037597.49)	14741.08(12121.92to17680.86)	11290900.26(5376665.18to22246743.75)	470.86(224.34to928.27)	0.27 (0.23 to 0.3)	0.23 (0.22 to 0.25)	0.26 (0.23 to 0.29)
	High SDI	44701448.29(36863215.1to53892192.28)	860.15(622.58to1157.19)	3122113.15(2257954.56to4189896.99)	11382.98(9326.21to13726.1)	359.5(171.58to712.63)		5685843.74(4111027.08to7629213.23)	914.22(661.12to1227.87)	5685843.74(4111027.08to7629213.23)	12150.7(9962.98to14645.47)	2753312.51(1316079.88to5466515.41)	385.1(183.37to759.63)	0.22 (0.15 to 0.28)	0.19 (0.16 to 0.23)	0.21 (0.14 to 0.28)
	High-middle SDI	35479324.84(29072935.79to42762448.88)	987.88(716.24to1331.38)	2667656.65(1939798.21to3574672.23)	14030.08(11498.67to16880.09)	450.12(214.65to885.82)		5746216.72(4174388.19to7688743.03)	1059.84(765.71to1420.54)	5746216.72(4174388.19to7688743.03)	15074.36(12388.65to18072.11)	2603036.53(1233290.03to5135311.62)	482.53(229.61to951.17)	0.42 (0.4 to 0.44)	0.34 (0.31 to 0.37)	0.43 (0.41 to 0.45)
	Low SDI	7117974.92(5799680.32to8602757.59)	955.93(693.57to1283.04)	593237.52(430198.65to796082.66)	12941(10623.28to15585.33)	414.72(197.45to821.23)		1438116.76(1040851.54to1927793.85)	1061.09(770.03to1420.39)	1438116.76(1040851.54to1927793.85)	14748.66(12070.26to17744.06)	549792.56(260792.61to1081758.11)	473.7(224.42to934.93)	0.22 (0.2 to 0.24)	0.2 (0.19 to 0.21)	0.23 (0.21 to 0.24)
	Low-middle SDI	19728392.45(16099023.13to23865251.47)	1097.42(793.43to1472.69)	1587586.08(1146242.88to2138170.98)	15040.79(12371.06to18155.1)	481.76(229.25to955.95)		4021871.5(2908619.62to5401876.25)	1162.95(841.12to1559.46)	4021871.5(2908619.62to5401876.25)	16029.6(13200.47to19302.09)	1648138.81(784282.38to3237992.64)	511.86(243.76to1014.36)	0.34 (0.32 to 0.36)	0.29 (0.28 to 0.31)	0.34 (0.32 to 0.35)
	Middle SDI	40642996.32(33148287.38to49001423.05)	861.03(620.68to1162.3)	3088242.72(2246402.5to4150275.29)	11656.95(9557.65to14080.75)	368.72(175.05to727.73)		8486213.81(6146240.24to11350292.19)	942.04(680.54to1267.5)	8486213.81(6146240.24to11350292.19)	12906.56(10594.59to15536.52)	3728127.21(1770420.91to7339066.4)	408.57(194.94to804.51)	0.23 (0.2 to 0.26)	0.23 (0.2 to 0.27)	0.22 (0.2 to 0.25)
	Hand OA
	Global	72196152.13(51744049.47to96338641.32)	6803.11(4899.59to9041.49)	3364931.19(1805356.91to5557701.69)	299.29(159.9to495.82)	2294645.73(1026659.75to4731287.31)	215.16(96.66to442.96)	185881313.09(133309780.57to247319129.06)	7811.95(5611.49to10380.2)	8508000.78(4596348.47to14032509.64)	352.56(190.17to582.07)	5886070.39(2637898to12154479.95)	246.97(110.78to509.67)	0.43 (0.38 to 0.48)	0.53 (0.49 to 0.58)	0.43 (0.39 to 0.48)
	High SDI	26262164.11(18976622.88to34690437.46)	8820.47(6359.93to11679.45)	1107542.71(595474.54to1822021.11)	398.29(215.31to652.15)	834388.36(374357.82to1720862.15)	280.71(125.61to578.81)	53366433.59(38681980.22to70406991.63)	9707.26(6984.66to12888.94)	2055946.18(1098335.19to3393148.44)	435.97(235.18to712.67)	1682286.02(758218.29to3462289.13)	308.09(137.84to634.77)	0.21 (-0.11 to 0.54)	0.23 (0.05 to 0.42)	0.21 (-0.12 to 0.53)
	High-middle SDI	21754798.98(15689095.44to28870166.02)	8050.8(5829.03to10651.83)	928406.52(501428.17to1533476.51)	334.18(180.2to552.17)	692063(309322.7to1426343.14)	255.11(114.33to525.3)	45493769.71(32700813.39to60629551.69)	8273.01(5946.74to11024.51)	1971946.94(1058344.21to3260772.05)	365(195.99to603.1)	1445101.47(646835.17to2985172.63)	262.68(117.43to542.47)	0.09 (0.04 to 0.14)	0.31 (0.21 to 0.4)	0.1 (0.04 to 0.15)
	Low SDI	2405775.49(1679563.51to3280837.4)	4077.03(2878.01to5510.66)	136947.94(72790.28to226837.89)	203.8(107.07to340.78)	75999.96(33538.96to157650.48)	127.27(56.82to262.43)	7067998.91(4986824.92to9536819.74)	5252.77(3744.07to7029.22)	396719.89(215266.69to653318.08)	254.6(136.4to423.4)	223924.15(99058.47to462078.53)	164.71(73.68to338.45)	0.82 (0.8 to 0.85)	0.72 (0.7 to 0.74)	0.84 (0.81 to 0.86)
	Low-middle SDI	7616774.58(5366316.72to10322809.85)	4749.9(3377.76to6385.8)	422193.92(225142.15to701322.29)	232.37(122.62to389.32)	240674.77(107210.12to497262.53)	148.55(66.76to305.58)	24750592.54(17592843.8to33203105.04)	6361.35(4551.8to8485.67)	1294517.12(700335.74to2132516.69)	303.96(163.28to503.5)	781023.64(347391.74to1612892.44)	199.35(89.28to410.47)	0.94 (0.93 to 0.96)	0.87 (0.85 to 0.89)	0.96 (0.94 to 0.97)
	Middle SDI	14060004.45(9932494.01to19060738.32)	5153.19(3673.41to6927.53)	765612.91(404258.03to1268276.01)	250.69(131.13to418.33)	448449.08(199451.15to928877.89)	162.79(73.01to335.91)	55018076.03(39217331.33to73587735.12)	7327.23(5249.39to9759.43)	2781300.38(1506012.87to4566363.43)	348.67(187.75to575.04)	1747889.83(782010.69to3610717.87)	231.63(104.04to477.78)	1.15 (1.1 to 1.2)	1.07 (1.04 to 1.09)	1.15 (1.11 to 1.19)
