# Supplementary material for: Global, region and country burden of osteoarthritis at different sites in middle-aged and elderly populations from 1990 to 2021: a systematic analysis of the 2021 global burden of disease study
Source: Front Med (Lausanne). 2025 May 12;12:1567303. doi: 10.3389/fmed.2025.1567303 (PMC12104184; doi:10.3389/fmed.2025.1567303)
Supplement: Supplementary Table 2 — The prevalence of OA by site in 204 countries and territories in 2021 and time trends from 1900 to 2021. [file Table_2.xlsx]

## Sheet: Sheet1
	measure	location	sex	age	cause	metric	year	val	upper	lower
205	Prevalence	Vanuatu	Both	Age-standardized	Osteoarthritis	Rate	2021	20774.9	23767.5	18007.3
206	Prevalence	Thailand	Both	Age-standardized	Osteoarthritis	Rate	2021	20451	23378.1	17752.3
207	Prevalence	Slovakia	Both	Age-standardized	Osteoarthritis	Rate	2021	24660.2	28326.5	21270.5
208	Prevalence	Canada	Both	Age-standardized	Osteoarthritis	Rate	2021	21239.5	24457.2	18331.2
209	Prevalence	Guyana	Both	Age-standardized	Osteoarthritis	Rate	2021	24488.9	27893.8	21147.7
210	Prevalence	Ethiopia	Both	Age-standardized	Osteoarthritis	Rate	2021	21989.4	25217.2	18946
211	Prevalence	Netherlands	Both	Age-standardized	Osteoarthritis	Rate	2021	24575.9	27872.4	21492.4
212	Prevalence	Colombia	Both	Age-standardized	Osteoarthritis	Rate	2021	24840.3	28281.2	21576.8
213	Prevalence	Chad	Both	Age-standardized	Osteoarthritis	Rate	2021	17872.5	20553	15462.4
214	Prevalence	Senegal	Both	Age-standardized	Osteoarthritis	Rate	2021	20639.6	23606.7	17823.4
215	Prevalence	Rwanda	Both	Age-standardized	Osteoarthritis	Rate	2021	18262	20925.7	15756.4
216	Prevalence	Palestine	Both	Age-standardized	Osteoarthritis	Rate	2021	21397.3	24416.8	18503.2
217	Prevalence	Mongolia	Both	Age-standardized	Osteoarthritis	Rate	2021	25553.9	30106.4	21563
218	Prevalence	Papua New Guinea	Both	Age-standardized	Osteoarthritis	Rate	2021	19784.9	22644.6	17126.8
219	Prevalence	Palau	Both	Age-standardized	Osteoarthritis	Rate	2021	25886.4	29445.1	22484.1
220	Prevalence	Bangladesh	Both	Age-standardized	Osteoarthritis	Rate	2021	19628.3	22522	17009.2
221	Prevalence	Maldives	Both	Age-standardized	Osteoarthritis	Rate	2021	20912.7	24027.7	17954.4
222	Prevalence	Gabon	Both	Age-standardized	Osteoarthritis	Rate	2021	23090.5	26257.3	19995.4
223	Prevalence	Liberia	Both	Age-standardized	Osteoarthritis	Rate	2021	21018.2	24007.8	18229.6
224	Prevalence	Zimbabwe	Both	Age-standardized	Osteoarthritis	Rate	2021	19270.7	22053.4	16663.1
225	Prevalence	Denmark	Both	Age-standardized	Osteoarthritis	Rate	2021	23666.9	26831.9	20663.1
226	Prevalence	Norway	Both	Age-standardized	Osteoarthritis	Rate	2021	24777	28072.4	21656.1
227	Prevalence	Chile	Both	Age-standardized	Osteoarthritis	Rate	2021	26293.2	29807.1	22978.6
228	Prevalence	Algeria	Both	Age-standardized	Osteoarthritis	Rate	2021	21934	25062.6	18957.3
229	Prevalence	Costa Rica	Both	Age-standardized	Osteoarthritis	Rate	2021	25079	28568.7	21670.6
230	Prevalence	Dominica	Both	Age-standardized	Osteoarthritis	Rate	2021	24541.9	27847.5	21280.6
231	Prevalence	Viet Nam	Both	Age-standardized	Osteoarthritis	Rate	2021	17713.6	20354.9	15222.1
232	Prevalence	Taiwan (Province of China)	Both	Age-standardized	Osteoarthritis	Rate	2021	26316.5	29980.2	22829.8
233	Prevalence	United States of America	Both	Age-standardized	Osteoarthritis	Rate	2021	29597.1	33506.4	25927.2
234	Prevalence	United States Virgin Islands	Both	Age-standardized	Osteoarthritis	Rate	2021	26886.4	30548	23320.7
235	Prevalence	Haiti	Both	Age-standardized	Osteoarthritis	Rate	2021	20647.5	23651	17874.5
236	Prevalence	Brunei Darussalam	Both	Age-standardized	Osteoarthritis	Rate	2021	30318.6	34269.7	26467.7
237	Prevalence	El Salvador	Both	Age-standardized	Osteoarthritis	Rate	2021	24874.6	28310.9	21560.2
238	Prevalence	Jamaica	Both	Age-standardized	Osteoarthritis	Rate	2021	24433.1	27815.5	21172.3
239	Prevalence	Benin	Both	Age-standardized	Osteoarthritis	Rate	2021	21509.1	24580.9	18642.7
240	Prevalence	Mauritania	Both	Age-standardized	Osteoarthritis	Rate	2021	21707.3	24763	18780.3
241	Prevalence	India	Both	Age-standardized	Osteoarthritis	Rate	2021	21964.9	25039.3	19034.6
242	Prevalence	Seychelles	Both	Age-standardized	Osteoarthritis	Rate	2021	22086.4	25205.2	18984.8
243	Prevalence	Italy	Both	Age-standardized	Osteoarthritis	Rate	2021	24494.3	27775.7	21390.3
244	Prevalence	Qatar	Both	Age-standardized	Osteoarthritis	Rate	2021	23372.7	26560.8	20329.6
245	Prevalence	Monaco	Both	Age-standardized	Osteoarthritis	Rate	2021	24762.3	28087.8	21659.8
246	Prevalence	Somalia	Both	Age-standardized	Osteoarthritis	Rate	2021	17771.3	20352.6	15314.2
247	Prevalence	Oman	Both	Age-standardized	Osteoarthritis	Rate	2021	22634.9	25794.1	19633.3
248	Prevalence	Burundi	Both	Age-standardized	Osteoarthritis	Rate	2021	17530.2	20094.2	15202.8
249	Prevalence	Mali	Both	Age-standardized	Osteoarthritis	Rate	2021	19114.8	21823.2	16564.7
250	Prevalence	Lebanon	Both	Age-standardized	Osteoarthritis	Rate	2021	22586.1	25746.9	19552.9
251	Prevalence	Paraguay	Both	Age-standardized	Osteoarthritis	Rate	2021	24160.3	27537.6	20876.2
252	Prevalence	Comoros	Both	Age-standardized	Osteoarthritis	Rate	2021	19728.3	22482.6	17096.3
253	Prevalence	Cambodia	Both	Age-standardized	Osteoarthritis	Rate	2021	17319.8	19876.3	15042.4
254	Prevalence	Croatia	Both	Age-standardized	Osteoarthritis	Rate	2021	23689.8	27201.4	20438.3
255	Prevalence	Grenada	Both	Age-standardized	Osteoarthritis	Rate	2021	24627.7	28093.9	21359.5
256	Prevalence	Fiji	Both	Age-standardized	Osteoarthritis	Rate	2021	25065.8	28613.2	21746
257	Prevalence	Montenegro	Both	Age-standardized	Osteoarthritis	Rate	2021	23998.4	27614.1	20673.8
258	Prevalence	Azerbaijan	Both	Age-standardized	Osteoarthritis	Rate	2021	24395.3	28471.4	20755.4
259	Prevalence	Democratic People's Republic of Korea	Both	Age-standardized	Osteoarthritis	Rate	2021	22191.1	25464.7	19060
260	Prevalence	Russian Federation	Both	Age-standardized	Osteoarthritis	Rate	2021	27772.2	32049.9	23817
261	Prevalence	Greece	Both	Age-standardized	Osteoarthritis	Rate	2021	23427.7	26573.9	20484.7
262	Prevalence	Guam	Both	Age-standardized	Osteoarthritis	Rate	2021	26120.3	29759.7	22623.3
263	Prevalence	Kiribati	Both	Age-standardized	Osteoarthritis	Rate	2021	24122.9	27507.8	20952.5
264	Prevalence	Nauru	Both	Age-standardized	Osteoarthritis	Rate	2021	25241.3	28792.1	21887.9
265	Prevalence	Bosnia and Herzegovina	Both	Age-standardized	Osteoarthritis	Rate	2021	22471.2	25836.4	19357.4
266	Prevalence	Bahamas	Both	Age-standardized	Osteoarthritis	Rate	2021	26124.9	29794.1	22578.1
267	Prevalence	Niger	Both	Age-standardized	Osteoarthritis	Rate	2021	18012.3	20711.4	15569.9
268	Prevalence	South Sudan	Both	Age-standardized	Osteoarthritis	Rate	2021	17805.7	20443.8	15370.7
269	Prevalence	Andorra	Both	Age-standardized	Osteoarthritis	Rate	2021	24124.8	27385.3	21081.1
270	Prevalence	Afghanistan	Both	Age-standardized	Osteoarthritis	Rate	2021	17530.1	20080.7	15113.1
271	Prevalence	Nepal	Both	Age-standardized	Osteoarthritis	Rate	2021	18962.4	21752	16442.6
272	Prevalence	Morocco	Both	Age-standardized	Osteoarthritis	Rate	2021	20745.1	23707.2	17978.5
273	Prevalence	Tuvalu	Both	Age-standardized	Osteoarthritis	Rate	2021	24452.2	27944	21231.7
274	Prevalence	Estonia	Both	Age-standardized	Osteoarthritis	Rate	2021	27677.2	31870	23732.7
275	Prevalence	Bhutan	Both	Age-standardized	Osteoarthritis	Rate	2021	20094.6	22963.6	17446.5
276	Prevalence	Switzerland	Both	Age-standardized	Osteoarthritis	Rate	2021	23522.2	26778.2	20545.8
277	Prevalence	American Samoa	Both	Age-standardized	Osteoarthritis	Rate	2021	26394.1	30047.4	22913.4
278	Prevalence	Jordan	Both	Age-standardized	Osteoarthritis	Rate	2021	22776.9	25979.9	19759.1
279	Prevalence	Ireland	Both	Age-standardized	Osteoarthritis	Rate	2021	24088	27405.8	21126.7
280	Prevalence	Indonesia	Both	Age-standardized	Osteoarthritis	Rate	2021	19770.4	22660	17059.2
281	Prevalence	Hungary	Both	Age-standardized	Osteoarthritis	Rate	2021	24808.3	28593.3	21321.9
282	Prevalence	Guinea-Bissau	Both	Age-standardized	Osteoarthritis	Rate	2021	19385	22132.9	16761.3
283	Prevalence	Latvia	Both	Age-standardized	Osteoarthritis	Rate	2021	27145.1	31160.5	23296.7
284	Prevalence	Kazakhstan	Both	Age-standardized	Osteoarthritis	Rate	2021	26896.4	31402.2	22859.3
285	Prevalence	Armenia	Both	Age-standardized	Osteoarthritis	Rate	2021	23844.1	27819.4	20305.1
286	Prevalence	United Kingdom	Both	Age-standardized	Osteoarthritis	Rate	2021	26003.9	29338.2	22778.3
287	Prevalence	Ecuador	Both	Age-standardized	Osteoarthritis	Rate	2021	25707.5	29277.4	22296.1
288	Prevalence	Belize	Both	Age-standardized	Osteoarthritis	Rate	2021	25194.7	28667.4	21897.9
289	Prevalence	Australia	Both	Age-standardized	Osteoarthritis	Rate	2021	27109.7	30710.6	23678.3
290	Prevalence	New Zealand	Both	Age-standardized	Osteoarthritis	Rate	2021	27039.3	30665.8	23623.6
291	Prevalence	Kyrgyzstan	Both	Age-standardized	Osteoarthritis	Rate	2021	23833.9	27872.1	20243.8
292	Prevalence	Congo	Both	Age-standardized	Osteoarthritis	Rate	2021	22625.7	25839.7	19556.1
293	Prevalence	United Arab Emirates	Both	Age-standardized	Osteoarthritis	Rate	2021	21793.2	24810	18932.1
294	Prevalence	Micronesia (Federated States of)	Both	Age-standardized	Osteoarthritis	Rate	2021	24532.3	28061.9	21260.3
295	Prevalence	Saudi Arabia	Both	Age-standardized	Osteoarthritis	Rate	2021	23066.8	26252.3	20008.1
296	Prevalence	Panama	Both	Age-standardized	Osteoarthritis	Rate	2021	24418.4	27765.6	21182
297	Prevalence	Cabo Verde	Both	Age-standardized	Osteoarthritis	Rate	2021	21979.1	25128.5	19021.7
298	Prevalence	Coted'Ivoire	Both	Age-standardized	Osteoarthritis	Rate	2021	20606.7	23606.6	17824.5
299	Prevalence	Eritrea	Both	Age-standardized	Osteoarthritis	Rate	2021	18430.4	21072.6	15916.9
300	Prevalence	Malaysia	Both	Age-standardized	Osteoarthritis	Rate	2021	21376.9	24450.9	18508.2
301	Prevalence	Turkey	Both	Age-standardized	Osteoarthritis	Rate	2021	22225.1	25309.3	19239.5
302	Prevalence	Timor-Leste	Both	Age-standardized	Osteoarthritis	Rate	2021	17706.9	20364.4	15207.5
303	Prevalence	Iceland	Both	Age-standardized	Osteoarthritis	Rate	2021	25181.2	28510.4	22037.7
304	Prevalence	Cook Islands	Both	Age-standardized	Osteoarthritis	Rate	2021	26617.3	30329.4	23146.1
305	Prevalence	Kenya	Both	Age-standardized	Osteoarthritis	Rate	2021	22758.1	25997.3	19645.1
306	Prevalence	Botswana	Both	Age-standardized	Osteoarthritis	Rate	2021	23862.6	27207.9	20716
307	Prevalence	Sierra Leone	Both	Age-standardized	Osteoarthritis	Rate	2021	19757.2	22602.4	17148.8
308	Prevalence	Burkina Faso	Both	Age-standardized	Osteoarthritis	Rate	2021	18499.2	21263.2	15917
309	Prevalence	Northern Mariana Islands	Both	Age-standardized	Osteoarthritis	Rate	2021	25509	29087.8	22150.6
310	Prevalence	Zambia	Both	Age-standardized	Osteoarthritis	Rate	2021	19736.6	22507	17082.9
311	Prevalence	Myanmar	Both	Age-standardized	Osteoarthritis	Rate	2021	18811.5	21602.6	16233.7
312	Prevalence	Egypt	Both	Age-standardized	Osteoarthritis	Rate	2021	21142.7	24144.9	18361.9
313	Prevalence	Samoa	Both	Age-standardized	Osteoarthritis	Rate	2021	24642	28174.6	21353.9
314	Prevalence	Japan	Both	Age-standardized	Osteoarthritis	Rate	2021	29207.1	33075.4	25481.2
315	Prevalence	Portugal	Both	Age-standardized	Osteoarthritis	Rate	2021	23858.2	27112.5	20886.5
316	Prevalence	Czechia	Both	Age-standardized	Osteoarthritis	Rate	2021	24603	28307.2	21112.5
317	Prevalence	Mozambique	Both	Age-standardized	Osteoarthritis	Rate	2021	18645	21348.7	16103.3
318	Prevalence	Bermuda	Both	Age-standardized	Osteoarthritis	Rate	2021	26888.7	30562	23239.2
319	Prevalence	Slovenia	Both	Age-standardized	Osteoarthritis	Rate	2021	24292.2	27910.5	20919.9
320	Prevalence	Sao Tome and Principe	Both	Age-standardized	Osteoarthritis	Rate	2021	23325	26675.7	20148.7
321	Prevalence	Angola	Both	Age-standardized	Osteoarthritis	Rate	2021	23193.6	26534.4	19974.1
322	Prevalence	Georgia	Both	Age-standardized	Osteoarthritis	Rate	2021	22827.2	26535.5	19488
323	Prevalence	Equatorial Guinea	Both	Age-standardized	Osteoarthritis	Rate	2021	23407.2	26682.6	20213.8
324	Prevalence	Cuba	Both	Age-standardized	Osteoarthritis	Rate	2021	24511.6	27826.8	21262.9
325	Prevalence	Puerto Rico	Both	Age-standardized	Osteoarthritis	Rate	2021	27473.1	31186.6	23857.2
326	Prevalence	Tajikistan	Both	Age-standardized	Osteoarthritis	Rate	2021	20503.8	23876.9	17427.5
327	Prevalence	Ghana	Both	Age-standardized	Osteoarthritis	Rate	2021	22688	25819	19619.5
328	Prevalence	Niue	Both	Age-standardized	Osteoarthritis	Rate	2021	26083.2	29630.3	22624.8
329	Prevalence	Namibia	Both	Age-standardized	Osteoarthritis	Rate	2021	21619.6	24643.6	18737.2
330	Prevalence	Malawi	Both	Age-standardized	Osteoarthritis	Rate	2021	19068.4	21798.1	16476.6
331	Prevalence	Saint Vincent and the Grenadines	Both	Age-standardized	Osteoarthritis	Rate	2021	24338.1	27727.1	21038.8
332	Prevalence	Syrian Arab Republic	Both	Age-standardized	Osteoarthritis	Rate	2021	21125.3	24103.3	18237.4
333	Prevalence	Tunisia	Both	Age-standardized	Osteoarthritis	Rate	2021	21811.2	24957.6	18846.6
334	Prevalence	Sweden	Both	Age-standardized	Osteoarthritis	Rate	2021	21412	24663.7	18347.7
335	Prevalence	Belarus	Both	Age-standardized	Osteoarthritis	Rate	2021	26666.9	30716.5	22929.5
336	Prevalence	United Republic of Tanzania	Both	Age-standardized	Osteoarthritis	Rate	2021	19624.7	22378.3	17027.7
337	Prevalence	Sri Lanka	Both	Age-standardized	Osteoarthritis	Rate	2021	19580.4	22495.9	16830.6
338	Prevalence	Singapore	Both	Age-standardized	Osteoarthritis	Rate	2021	30220.6	34093.4	26316.7
339	Prevalence	Yemen	Both	Age-standardized	Osteoarthritis	Rate	2021	18266	20898.1	15759.5
340	Prevalence	Finland	Both	Age-standardized	Osteoarthritis	Rate	2021	24144.2	27466.5	21108.5
341	Prevalence	San Marino	Both	Age-standardized	Osteoarthritis	Rate	2021	24449.2	27787.1	21399.9
342	Prevalence	Tonga	Both	Age-standardized	Osteoarthritis	Rate	2021	24177.6	27620.1	21030.5
343	Prevalence	Spain	Both	Age-standardized	Osteoarthritis	Rate	2021	24203.4	27427.9	21174.6
344	Prevalence	Togo	Both	Age-standardized	Osteoarthritis	Rate	2021	20451.8	23386.9	17753.2
345	Prevalence	Lithuania	Both	Age-standardized	Osteoarthritis	Rate	2021	26835.6	30934.3	23127.2
346	Prevalence	Serbia	Both	Age-standardized	Osteoarthritis	Rate	2021	22835.3	26138.9	19674
347	Prevalence	Nigeria	Both	Age-standardized	Osteoarthritis	Rate	2021	21652.2	24676	18743.4
348	Prevalence	Uzbekistan	Both	Age-standardized	Osteoarthritis	Rate	2021	23950.5	27895.5	20367.5
349	Prevalence	Germany	Both	Age-standardized	Osteoarthritis	Rate	2021	24312.9	27666.6	21234.7
350	Prevalence	Albania	Both	Age-standardized	Osteoarthritis	Rate	2021	19958.2	22777.1	17262.1
351	Prevalence	France	Both	Age-standardized	Osteoarthritis	Rate	2021	24056	27279.2	21061.9
352	Prevalence	Philippines	Both	Age-standardized	Osteoarthritis	Rate	2021	19633.7	22560.7	16836.1
353	Prevalence	Eswatini	Both	Age-standardized	Osteoarthritis	Rate	2021	23575.2	26872.5	20407.1
354	Prevalence	Malta	Both	Age-standardized	Osteoarthritis	Rate	2021	24213.8	27447.2	21212.7
355	Prevalence	Cyprus	Both	Age-standardized	Osteoarthritis	Rate	2021	23577	26862.6	20578.7
356	Prevalence	The former Yugoslav Republic of Macedonia	Both	Age-standardized	Osteoarthritis	Rate	2021	0	0	0
357	Prevalence	Dominican Republic	Both	Age-standardized	Osteoarthritis	Rate	2021	24945.2	28415.5	21571.6
358	Prevalence	Saint Kitts and Nevis	Both	Age-standardized	Osteoarthritis	Rate	2021	25949.6	29526.1	22479.6
359	Prevalence	Republic of Korea	Both	Age-standardized	Osteoarthritis	Rate	2021	30937.3	34971	26967.6
360	Prevalence	China	Both	Age-standardized	Osteoarthritis	Rate	2021	24063.4	27572.1	20765.1
361	Prevalence	Honduras	Both	Age-standardized	Osteoarthritis	Rate	2021	23176.5	26541	20072.9
362	Prevalence	Guatemala	Both	Age-standardized	Osteoarthritis	Rate	2021	22801.4	26010.6	19737.2
363	Prevalence	Bulgaria	Both	Age-standardized	Osteoarthritis	Rate	2021	24127.3	27749	20783.2
364	Prevalence	Marshall Islands	Both	Age-standardized	Osteoarthritis	Rate	2021	24121.3	27459.5	20898.2
365	Prevalence	Belgium	Both	Age-standardized	Osteoarthritis	Rate	2021	24036.2	27237.1	20990.4
366	Prevalence	Central African Republic	Both	Age-standardized	Osteoarthritis	Rate	2021	18655.2	21326.6	16148.8
367	Prevalence	Bahrain	Both	Age-standardized	Osteoarthritis	Rate	2021	23012.6	26275.4	19880.1
368	Prevalence	Antigua and Barbuda	Both	Age-standardized	Osteoarthritis	Rate	2021	25454.8	29067.8	22056.1
369	Prevalence	Iraq	Both	Age-standardized	Osteoarthritis	Rate	2021	21266.9	24303.5	18408.1
370	Prevalence	Saint Lucia	Both	Age-standardized	Osteoarthritis	Rate	2021	24844.4	28255.1	21494.9
371	Prevalence	Turkmenistan	Both	Age-standardized	Osteoarthritis	Rate	2021	24417	28509.1	20741.9
372	Prevalence	Tokelau	Both	Age-standardized	Osteoarthritis	Rate	2021	24953.8	28479.7	21660
373	Prevalence	Djibouti	Both	Age-standardized	Osteoarthritis	Rate	2021	20902.6	23885.8	18073.4
374	Prevalence	Gambia	Both	Age-standardized	Osteoarthritis	Rate	2021	21550.5	24573.3	18582.7
375	Prevalence	Lao People's Democratic Republic	Both	Age-standardized	Osteoarthritis	Rate	2021	17644.6	20182.9	15244.4
376	Prevalence	Democratic Republic of the Congo	Both	Age-standardized	Osteoarthritis	Rate	2021	19393.7	22166.6	16771.2
377	Prevalence	Poland	Both	Age-standardized	Osteoarthritis	Rate	2021	24933.1	28622	21450
378	Prevalence	South Africa	Both	Age-standardized	Osteoarthritis	Rate	2021	25719	29341.2	22189.9
379	Prevalence	Lesotho	Both	Age-standardized	Osteoarthritis	Rate	2021	22336.4	25445.5	19263.4
380	Prevalence	Greenland	Both	Age-standardized	Osteoarthritis	Rate	2021	21505.8	24636.3	18553.1
381	Prevalence	Barbados	Both	Age-standardized	Osteoarthritis	Rate	2021	26176.4	29783.9	22619.7
382	Prevalence	Republic of Moldova	Both	Age-standardized	Osteoarthritis	Rate	2021	24302.2	27767.5	20985.3
383	Prevalence	Mauritius	Both	Age-standardized	Osteoarthritis	Rate	2021	21933.3	25224.5	18874.8
384	Prevalence	Pakistan	Both	Age-standardized	Osteoarthritis	Rate	2021	19970.3	23033.1	17102
385	Prevalence	Mexico	Both	Age-standardized	Osteoarthritis	Rate	2021	26999	30688.4	23405.1
386	Prevalence	Kuwait	Both	Age-standardized	Osteoarthritis	Rate	2021	23447.5	26793.3	20329.3
387	Prevalence	Cameroon	Both	Age-standardized	Osteoarthritis	Rate	2021	21637.4	24730	18795.3
388	Prevalence	Madagascar	Both	Age-standardized	Osteoarthritis	Rate	2021	17396.8	19907.6	15039.2
389	Prevalence	Guinea	Both	Age-standardized	Osteoarthritis	Rate	2021	18824.2	21581.3	16240.7
390	Prevalence	Iran (Islamic Republic of)	Both	Age-standardized	Osteoarthritis	Rate	2021	21471.3	24472.8	18549.8
391	Prevalence	Israel	Both	Age-standardized	Osteoarthritis	Rate	2021	24119.4	27336.6	21094.5
392	Prevalence	Ukraine	Both	Age-standardized	Osteoarthritis	Rate	2021	26068.6	30018.7	22359
393	Prevalence	Uganda	Both	Age-standardized	Osteoarthritis	Rate	2021	18637.6	21265.9	16154.6
394	Prevalence	Nicaragua	Both	Age-standardized	Osteoarthritis	Rate	2021	23580	26879.9	20444.1
395	Prevalence	Argentina	Both	Age-standardized	Osteoarthritis	Rate	2021	26212.5	29796.6	22933.2
396	Prevalence	Luxembourg	Both	Age-standardized	Osteoarthritis	Rate	2021	24150.6	27376.5	21132.1
397	Prevalence	Suriname	Both	Age-standardized	Osteoarthritis	Rate	2021	25683.4	29193.3	22243.6
398	Prevalence	Solomon Islands	Both	Age-standardized	Osteoarthritis	Rate	2021	22233.2	25368.4	19234.7
399	Prevalence	Trinidad and Tobago	Both	Age-standardized	Osteoarthritis	Rate	2021	25682.8	29248.6	22285.9
400	Prevalence	Brazil	Both	Age-standardized	Osteoarthritis	Rate	2021	25652	29168.9	22223
401	Prevalence	Austria	Both	Age-standardized	Osteoarthritis	Rate	2021	24046.2	27276.6	21040.5
402	Prevalence	Bolivia (Plurinational State of)	Both	Age-standardized	Osteoarthritis	Rate	2021	24138.4	27396.9	20968.1
403	Prevalence	Venezuela (Bolivarian Republic of)	Both	Age-standardized	Osteoarthritis	Rate	2021	24985	28468.2	21568.2
404	Prevalence	Romania	Both	Age-standardized	Osteoarthritis	Rate	2021	22341.6	25538.6	19327.4
405	Prevalence	Peru	Both	Age-standardized	Osteoarthritis	Rate	2021	25267.5	28783.9	21865.2
406	Prevalence	Uruguay	Both	Age-standardized	Osteoarthritis	Rate	2021	26196	29784.5	22885.3
407	Prevalence	Sudan	Both	Age-standardized	Osteoarthritis	Rate	2021	19492.2	22269.1	16883.9
408	Prevalence	Libya	Both	Age-standardized	Osteoarthritis	Rate	2021	22340.8	25420.1	19358.7
205	Prevalence	China	Both	Age-standardized	Osteoarthritis hip	Rate	2021	850.347	1145.98	608.539
206	Prevalence	Marshall Islands	Both	Age-standardized	Osteoarthritis hip	Rate	2021	1040.13	1404.27	748.721
207	Prevalence	Mozambique	Both	Age-standardized	Osteoarthritis hip	Rate	2021	1154.9	1560.75	821.707
208	Prevalence	Eswatini	Both	Age-standardized	Osteoarthritis hip	Rate	2021	1632.73	2190.84	1162.09
209	Prevalence	Guinea-Bissau	Both	Age-standardized	Osteoarthritis hip	Rate	2021	1055.88	1425.02	753.098
210	Prevalence	Hungary	Both	Age-standardized	Osteoarthritis hip	Rate	2021	1777.15	2418.55	1261.05
211	Prevalence	Thailand	Both	Age-standardized	Osteoarthritis hip	Rate	2021	993.646	1343.1	708.566
212	Prevalence	Vanuatu	Both	Age-standardized	Osteoarthritis hip	Rate	2021	1034.65	1395.14	744.423
213	Prevalence	Slovakia	Both	Age-standardized	Osteoarthritis hip	Rate	2021	1738.11	2354.01	1232.32
214	Prevalence	Guam	Both	Age-standardized	Osteoarthritis hip	Rate	2021	1328.32	1787.24	948.091
215	Prevalence	Equatorial Guinea	Both	Age-standardized	Osteoarthritis hip	Rate	2021	1457.28	1963.86	1038.86
216	Prevalence	United States of America	Both	Age-standardized	Osteoarthritis hip	Rate	2021	3177.45	4229.62	2308.5
217	Prevalence	Democratic People's Republic of Korea	Both	Age-standardized	Osteoarthritis hip	Rate	2021	651.603	884.811	466.934
218	Prevalence	Tuvalu	Both	Age-standardized	Osteoarthritis hip	Rate	2021	1131.06	1519.81	810.887
219	Prevalence	Timor-Leste	Both	Age-standardized	Osteoarthritis hip	Rate	2021	752.069	1015.56	540.556
220	Prevalence	Japan	Both	Age-standardized	Osteoarthritis hip	Rate	2021	1567.55	2080.21	1138.49
221	Prevalence	Denmark	Both	Age-standardized	Osteoarthritis hip	Rate	2021	2682.43	3547.23	1941.95
222	Prevalence	Norway	Both	Age-standardized	Osteoarthritis hip	Rate	2021	2490.57	3307.13	1809.95
223	Prevalence	Ireland	Both	Age-standardized	Osteoarthritis hip	Rate	2021	2549.31	3378.45	1846.22
224	Prevalence	Rwanda	Both	Age-standardized	Osteoarthritis hip	Rate	2021	1167.64	1578.54	830.476
225	Prevalence	Zimbabwe	Both	Age-standardized	Osteoarthritis hip	Rate	2021	1264.89	1698.83	905.713
226	Prevalence	Palestine	Both	Age-standardized	Osteoarthritis hip	Rate	2021	878.252	1184.38	625.706
227	Prevalence	Mali	Both	Age-standardized	Osteoarthritis hip	Rate	2021	1062.64	1434.98	756.93
228	Prevalence	Armenia	Both	Age-standardized	Osteoarthritis hip	Rate	2021	1588.22	2150.1	1125.24
229	Prevalence	Haiti	Both	Age-standardized	Osteoarthritis hip	Rate	2021	900.285	1208.75	644.168
230	Prevalence	Albania	Both	Age-standardized	Osteoarthritis hip	Rate	2021	1577.84	2136.62	1120.74
231	Prevalence	Sudan	Both	Age-standardized	Osteoarthritis hip	Rate	2021	855.521	1156.61	609.797
232	Prevalence	Lithuania	Both	Age-standardized	Osteoarthritis hip	Rate	2021	1680.86	2266.7	1196.17
233	Prevalence	Costa Rica	Both	Age-standardized	Osteoarthritis hip	Rate	2021	1118.86	1501.93	798.333
234	Prevalence	Oman	Both	Age-standardized	Osteoarthritis hip	Rate	2021	1032.07	1388.06	735.916
235	Prevalence	Bhutan	Both	Age-standardized	Osteoarthritis hip	Rate	2021	1018.26	1350.32	735.032
236	Prevalence	Antigua and Barbuda	Both	Age-standardized	Osteoarthritis hip	Rate	2021	1179.11	1586.34	847.639
237	Prevalence	Brunei Darussalam	Both	Age-standardized	Osteoarthritis hip	Rate	2021	1685.18	2243.92	1221.14
238	Prevalence	Jordan	Both	Age-standardized	Osteoarthritis hip	Rate	2021	1047.75	1411.7	746.96
239	Prevalence	Kazakhstan	Both	Age-standardized	Osteoarthritis hip	Rate	2021	1735.87	2359.52	1231.14
240	Prevalence	Coted'Ivoire	Both	Age-standardized	Osteoarthritis hip	Rate	2021	1184.51	1591.9	845.36
241	Prevalence	Seychelles	Both	Age-standardized	Osteoarthritis hip	Rate	2021	1053.44	1417.92	756.438
242	Prevalence	Syrian Arab Republic	Both	Age-standardized	Osteoarthritis hip	Rate	2021	910.92	1222.96	653.23
243	Prevalence	Bangladesh	Both	Age-standardized	Osteoarthritis hip	Rate	2021	848.067	1124.06	612.844
244	Prevalence	Liberia	Both	Age-standardized	Osteoarthritis hip	Rate	2021	1245.4	1675.1	886.208
245	Prevalence	United States Virgin Islands	Both	Age-standardized	Osteoarthritis hip	Rate	2021	1448.26	1953.74	1032.44
246	Prevalence	Sweden	Both	Age-standardized	Osteoarthritis hip	Rate	2021	2410.85	3245.1	1736.71
247	Prevalence	Bahrain	Both	Age-standardized	Osteoarthritis hip	Rate	2021	1102.99	1487.38	785.032
248	Prevalence	Germany	Both	Age-standardized	Osteoarthritis hip	Rate	2021	2561.34	3389.52	1862.75
249	Prevalence	Slovenia	Both	Age-standardized	Osteoarthritis hip	Rate	2021	1765.28	2396.3	1254.36
250	Prevalence	Honduras	Both	Age-standardized	Osteoarthritis hip	Rate	2021	998.363	1337.53	714.699
251	Prevalence	Egypt	Both	Age-standardized	Osteoarthritis hip	Rate	2021	1011.45	1357.58	721.841
252	Prevalence	Gabon	Both	Age-standardized	Osteoarthritis hip	Rate	2021	1531.13	2062.51	1090.93
253	Prevalence	Cameroon	Both	Age-standardized	Osteoarthritis hip	Rate	2021	1348.26	1820.14	961.476
254	Prevalence	Saint Lucia	Both	Age-standardized	Osteoarthritis hip	Rate	2021	1216.87	1639.92	871.575
255	Prevalence	Singapore	Both	Age-standardized	Osteoarthritis hip	Rate	2021	1701.46	2279.05	1229.36
256	Prevalence	Saint Vincent and the Grenadines	Both	Age-standardized	Osteoarthritis hip	Rate	2021	1196.72	1615.25	862.993
257	Prevalence	Djibouti	Both	Age-standardized	Osteoarthritis hip	Rate	2021	1286.39	1730.67	916.382
258	Prevalence	Pakistan	Both	Age-standardized	Osteoarthritis hip	Rate	2021	1040.45	1378.18	752.669
259	Prevalence	Uganda	Both	Age-standardized	Osteoarthritis hip	Rate	2021	1168.23	1573.92	835.542
260	Prevalence	Kenya	Both	Age-standardized	Osteoarthritis hip	Rate	2021	1380.16	1856.61	987.836
261	Prevalence	Bulgaria	Both	Age-standardized	Osteoarthritis hip	Rate	2021	1703.92	2309.55	1204.21
262	Prevalence	Spain	Both	Age-standardized	Osteoarthritis hip	Rate	2021	2638.98	3522.16	1912.2
263	Prevalence	Belize	Both	Age-standardized	Osteoarthritis hip	Rate	2021	1326.52	1777.8	954.532
264	Prevalence	Nauru	Both	Age-standardized	Osteoarthritis hip	Rate	2021	1190.05	1599.89	848.228
265	Prevalence	Burkina Faso	Both	Age-standardized	Osteoarthritis hip	Rate	2021	1100.57	1483.32	787.103
266	Prevalence	Saudi Arabia	Both	Age-standardized	Osteoarthritis hip	Rate	2021	1132.92	1533.42	807.128
267	Prevalence	Nepal	Both	Age-standardized	Osteoarthritis hip	Rate	2021	937.915	1244.57	679.052
268	Prevalence	Comoros	Both	Age-standardized	Osteoarthritis hip	Rate	2021	1217.82	1639.8	870.637
269	Prevalence	Georgia	Both	Age-standardized	Osteoarthritis hip	Rate	2021	1597.5	2168.79	1128.42
270	Prevalence	Panama	Both	Age-standardized	Osteoarthritis hip	Rate	2021	1051.42	1413.39	753.754
271	Prevalence	United Republic of Tanzania	Both	Age-standardized	Osteoarthritis hip	Rate	2021	1271.44	1711.1	909.185
272	Prevalence	New Zealand	Both	Age-standardized	Osteoarthritis hip	Rate	2021	2538.37	3370.19	1850.04
273	Prevalence	Turkey	Both	Age-standardized	Osteoarthritis hip	Rate	2021	1000.46	1350.06	714.888
274	Prevalence	Kiribati	Both	Age-standardized	Osteoarthritis hip	Rate	2021	1077.06	1449.83	771.056
275	Prevalence	Taiwan (Province of China)	Both	Age-standardized	Osteoarthritis hip	Rate	2021	860.916	1164.62	616.652
276	Prevalence	Viet Nam	Both	Age-standardized	Osteoarthritis hip	Rate	2021	772.504	1044.67	552.427
277	Prevalence	Cook Islands	Both	Age-standardized	Osteoarthritis hip	Rate	2021	1442.47	1937.35	1029.42
278	Prevalence	Iraq	Both	Age-standardized	Osteoarthritis hip	Rate	2021	945.558	1271.79	675.07
279	Prevalence	Latvia	Both	Age-standardized	Osteoarthritis hip	Rate	2021	1730.43	2345.21	1227.97
280	Prevalence	South Sudan	Both	Age-standardized	Osteoarthritis hip	Rate	2021	1189.35	1600.74	843.388
281	Prevalence	Barbados	Both	Age-standardized	Osteoarthritis hip	Rate	2021	1282.67	1730.9	917.815
282	Prevalence	Botswana	Both	Age-standardized	Osteoarthritis hip	Rate	2021	1558.72	2103.08	1117.88
283	Prevalence	Belarus	Both	Age-standardized	Osteoarthritis hip	Rate	2021	1652.76	2232.55	1168.83
284	Prevalence	Ethiopia	Both	Age-standardized	Osteoarthritis hip	Rate	2021	1227.47	1654.72	879.943
285	Prevalence	Chad	Both	Age-standardized	Osteoarthritis hip	Rate	2021	993.046	1338.14	707.438
286	Prevalence	Niger	Both	Age-standardized	Osteoarthritis hip	Rate	2021	998.008	1343.79	713.484
287	Prevalence	Indonesia	Both	Age-standardized	Osteoarthritis hip	Rate	2021	947.946	1276.12	681.716
288	Prevalence	Bosnia and Herzegovina	Both	Age-standardized	Osteoarthritis hip	Rate	2021	1608.95	2177.51	1144.06
289	Prevalence	Czechia	Both	Age-standardized	Osteoarthritis hip	Rate	2021	1758.72	2372.73	1252.06
290	Prevalence	Palau	Both	Age-standardized	Osteoarthritis hip	Rate	2021	1358.68	1819	975.27
291	Prevalence	United Arab Emirates	Both	Age-standardized	Osteoarthritis hip	Rate	2021	1139.42	1541.47	811.018
292	Prevalence	Sri Lanka	Both	Age-standardized	Osteoarthritis hip	Rate	2021	870.192	1181.71	624.336
293	Prevalence	San Marino	Both	Age-standardized	Osteoarthritis hip	Rate	2021	2598.56	3456.96	1876.18
294	Prevalence	France	Both	Age-standardized	Osteoarthritis hip	Rate	2021	2611.57	3455.04	1887.83
295	Prevalence	Senegal	Both	Age-standardized	Osteoarthritis hip	Rate	2021	1154.35	1557.1	823.703
296	Prevalence	Suriname	Both	Age-standardized	Osteoarthritis hip	Rate	2021	1226.04	1650.35	875.441
297	Prevalence	Lebanon	Both	Age-standardized	Osteoarthritis hip	Rate	2021	984.663	1325.02	705.226
298	Prevalence	United Kingdom	Both	Age-standardized	Osteoarthritis hip	Rate	2021	2739.12	3630.31	1991.04
299	Prevalence	Nicaragua	Both	Age-standardized	Osteoarthritis hip	Rate	2021	1032.21	1387.14	737.92
300	Prevalence	Malawi	Both	Age-standardized	Osteoarthritis hip	Rate	2021	1205.54	1622.67	859.742
301	Prevalence	Australia	Both	Age-standardized	Osteoarthritis hip	Rate	2021	2627.7	3491.53	1915.06
302	Prevalence	Northern Mariana Islands	Both	Age-standardized	Osteoarthritis hip	Rate	2021	1302.68	1752.19	934.1
303	Prevalence	Iceland	Both	Age-standardized	Osteoarthritis hip	Rate	2021	2885.42	3823.96	2080.34
304	Prevalence	Zambia	Both	Age-standardized	Osteoarthritis hip	Rate	2021	1243.42	1676.35	885.267
305	Prevalence	Serbia	Both	Age-standardized	Osteoarthritis hip	Rate	2021	1728.27	2337.75	1226.82
306	Prevalence	Tonga	Both	Age-standardized	Osteoarthritis hip	Rate	2021	1231.25	1646.07	885.124
307	Prevalence	Mongolia	Both	Age-standardized	Osteoarthritis hip	Rate	2021	1469	1995.38	1041.14
308	Prevalence	Trinidad and Tobago	Both	Age-standardized	Osteoarthritis hip	Rate	2021	1277.44	1714.05	912.308
309	Prevalence	Republic of Korea	Both	Age-standardized	Osteoarthritis hip	Rate	2021	1663.89	2217.36	1200.14
310	Prevalence	Tunisia	Both	Age-standardized	Osteoarthritis hip	Rate	2021	914.023	1224.8	655.11
311	Prevalence	Cabo Verde	Both	Age-standardized	Osteoarthritis hip	Rate	2021	1254.35	1684.49	893.061
312	Prevalence	Maldives	Both	Age-standardized	Osteoarthritis hip	Rate	2021	958.492	1297.32	684.734
313	Prevalence	Angola	Both	Age-standardized	Osteoarthritis hip	Rate	2021	1191.19	1612.06	854.118
314	Prevalence	Papua New Guinea	Both	Age-standardized	Osteoarthritis hip	Rate	2021	913.818	1228.04	656.969
315	Prevalence	Dominica	Both	Age-standardized	Osteoarthritis hip	Rate	2021	1215.58	1634.91	869.639
316	Prevalence	Namibia	Both	Age-standardized	Osteoarthritis hip	Rate	2021	1348.57	1809.16	962.028
317	Prevalence	Netherlands	Both	Age-standardized	Osteoarthritis hip	Rate	2021	2515.68	3342.52	1823.32
318	Prevalence	Chile	Both	Age-standardized	Osteoarthritis hip	Rate	2021	2418.93	3206.75	1765.03
319	Prevalence	Ecuador	Both	Age-standardized	Osteoarthritis hip	Rate	2021	1317.6	1780.88	945.003
320	Prevalence	American Samoa	Both	Age-standardized	Osteoarthritis hip	Rate	2021	1426.46	1904.72	1021.66
321	Prevalence	Cuba	Both	Age-standardized	Osteoarthritis hip	Rate	2021	1210.26	1625.06	870.526
322	Prevalence	Argentina	Both	Age-standardized	Osteoarthritis hip	Rate	2021	2250.77	3000.81	1633.85
323	Prevalence	Venezuela (Bolivarian Republic of)	Both	Age-standardized	Osteoarthritis hip	Rate	2021	1083.63	1459.72	778.103
324	Prevalence	Israel	Both	Age-standardized	Osteoarthritis hip	Rate	2021	2347.2	3135.26	1694.17
325	Prevalence	Bolivia (Plurinational State of)	Both	Age-standardized	Osteoarthritis hip	Rate	2021	1137.28	1532.38	819.596
326	Prevalence	Andorra	Both	Age-standardized	Osteoarthritis hip	Rate	2021	2586.45	3435.75	1881.5
327	Prevalence	Canada	Both	Age-standardized	Osteoarthritis hip	Rate	2021	2054.61	2732.31	1493.52
328	Prevalence	Afghanistan	Both	Age-standardized	Osteoarthritis hip	Rate	2021	731.809	989.669	524.639
329	Prevalence	Italy	Both	Age-standardized	Osteoarthritis hip	Rate	2021	2337.42	3117.36	1693.98
330	Prevalence	Congo	Both	Age-standardized	Osteoarthritis hip	Rate	2021	1338.43	1811.32	954.345
331	Prevalence	Kuwait	Both	Age-standardized	Osteoarthritis hip	Rate	2021	1172.38	1583.81	838.375
332	Prevalence	Russian Federation	Both	Age-standardized	Osteoarthritis hip	Rate	2021	1809.12	2450.76	1286.79
333	Prevalence	Grenada	Both	Age-standardized	Osteoarthritis hip	Rate	2021	1150.59	1548.24	821.82
334	Prevalence	Montenegro	Both	Age-standardized	Osteoarthritis hip	Rate	2021	1708.73	2308.96	1215.68
335	Prevalence	Yemen	Both	Age-standardized	Osteoarthritis hip	Rate	2021	698.664	937.073	501.087
336	Prevalence	Paraguay	Both	Age-standardized	Osteoarthritis hip	Rate	2021	1149.18	1542.18	825.792
337	Prevalence	Solomon Islands	Both	Age-standardized	Osteoarthritis hip	Rate	2021	1011.61	1357.69	727.688
338	Prevalence	Lesotho	Both	Age-standardized	Osteoarthritis hip	Rate	2021	1367.52	1834.42	979.876
339	Prevalence	Saint Kitts and Nevis	Both	Age-standardized	Osteoarthritis hip	Rate	2021	1294.45	1741.28	921.937
340	Prevalence	Turkmenistan	Both	Age-standardized	Osteoarthritis hip	Rate	2021	1636.28	2225.8	1161.99
341	Prevalence	Belgium	Both	Age-standardized	Osteoarthritis hip	Rate	2021	2443.95	3236.47	1766.46
342	Prevalence	Central African Republic	Both	Age-standardized	Osteoarthritis hip	Rate	2021	1072.86	1447.89	764.913
343	Prevalence	Malta	Both	Age-standardized	Osteoarthritis hip	Rate	2021	2520.1	3337.72	1829.72
344	Prevalence	Guatemala	Both	Age-standardized	Osteoarthritis hip	Rate	2021	960.228	1292.11	687.014
345	Prevalence	Morocco	Both	Age-standardized	Osteoarthritis hip	Rate	2021	899.305	1214.6	644.75
346	Prevalence	Madagascar	Both	Age-standardized	Osteoarthritis hip	Rate	2021	1085.77	1475.23	771.246
347	Prevalence	Bermuda	Both	Age-standardized	Osteoarthritis hip	Rate	2021	1399.24	1882.03	1000.41
348	Prevalence	Gambia	Both	Age-standardized	Osteoarthritis hip	Rate	2021	1167.86	1583.79	835.814
349	Prevalence	Uzbekistan	Both	Age-standardized	Osteoarthritis hip	Rate	2021	1560.26	2121.35	1106.88
350	Prevalence	Eritrea	Both	Age-standardized	Osteoarthritis hip	Rate	2021	1047.29	1414.19	750.078
351	Prevalence	Puerto Rico	Both	Age-standardized	Osteoarthritis hip	Rate	2021	1505.71	2019.41	1075.81
352	Prevalence	Sao Tome and Principe	Both	Age-standardized	Osteoarthritis hip	Rate	2021	1250.4	1683.66	893.545
353	Prevalence	Ghana	Both	Age-standardized	Osteoarthritis hip	Rate	2021	1251.38	1691.92	891.613
354	Prevalence	Togo	Both	Age-standardized	Osteoarthritis hip	Rate	2021	1095.07	1470.91	784.721
355	Prevalence	Romania	Both	Age-standardized	Osteoarthritis hip	Rate	2021	1713.04	2311.71	1217.72
356	Prevalence	Colombia	Both	Age-standardized	Osteoarthritis hip	Rate	2021	1057.92	1415.2	756.759
357	Prevalence	Guyana	Both	Age-standardized	Osteoarthritis hip	Rate	2021	1152.77	1551.13	833.035
358	Prevalence	Cyprus	Both	Age-standardized	Osteoarthritis hip	Rate	2021	2335.84	3094.15	1691.33
359	Prevalence	Monaco	Both	Age-standardized	Osteoarthritis hip	Rate	2021	2717.27	3617.26	1967.09
360	Prevalence	Portugal	Both	Age-standardized	Osteoarthritis hip	Rate	2021	2390.16	3175.69	1736.15
361	Prevalence	Malaysia	Both	Age-standardized	Osteoarthritis hip	Rate	2021	1039.59	1407.84	742.682
362	Prevalence	Algeria	Both	Age-standardized	Osteoarthritis hip	Rate	2021	960.044	1287.15	686.649
363	Prevalence	Guinea	Both	Age-standardized	Osteoarthritis hip	Rate	2021	1076.44	1450.16	773.515
364	Prevalence	Philippines	Both	Age-standardized	Osteoarthritis hip	Rate	2021	939.801	1264.02	676.931
365	Prevalence	Mexico	Both	Age-standardized	Osteoarthritis hip	Rate	2021	1242.5	1665.89	895.077
366	Prevalence	Tokelau	Both	Age-standardized	Osteoarthritis hip	Rate	2021	1226	1653.97	875.784
367	Prevalence	Sierra Leone	Both	Age-standardized	Osteoarthritis hip	Rate	2021	1089.12	1471.73	777.041
368	Prevalence	Greenland	Both	Age-standardized	Osteoarthritis hip	Rate	2021	2130.14	2827.76	1550.35
369	Prevalence	Switzerland	Both	Age-standardized	Osteoarthritis hip	Rate	2021	2331.17	3086.3	1707.36
370	Prevalence	Estonia	Both	Age-standardized	Osteoarthritis hip	Rate	2021	1747.97	2373.98	1237.96
371	Prevalence	Azerbaijan	Both	Age-standardized	Osteoarthritis hip	Rate	2021	1641.44	2233.24	1162.32
372	Prevalence	Somalia	Both	Age-standardized	Osteoarthritis hip	Rate	2021	1058.4	1427.62	753.503
373	Prevalence	Finland	Both	Age-standardized	Osteoarthritis hip	Rate	2021	2554.03	3373.32	1850.25
374	Prevalence	Jamaica	Both	Age-standardized	Osteoarthritis hip	Rate	2021	1203.72	1624.07	860.421
375	Prevalence	Benin	Both	Age-standardized	Osteoarthritis hip	Rate	2021	1228.02	1655.18	878.769
376	Prevalence	Cambodia	Both	Age-standardized	Osteoarthritis hip	Rate	2021	772.94	1040.68	554.478
377	Prevalence	Niue	Both	Age-standardized	Osteoarthritis hip	Rate	2021	1331.03	1797.26	950.133
378	Prevalence	India	Both	Age-standardized	Osteoarthritis hip	Rate	2021	958.238	1283.07	692.436
379	Prevalence	Croatia	Both	Age-standardized	Osteoarthritis hip	Rate	2021	1715.38	2310.82	1225.13
380	Prevalence	Qatar	Both	Age-standardized	Osteoarthritis hip	Rate	2021	1234.83	1661.38	877.136
381	Prevalence	Myanmar	Both	Age-standardized	Osteoarthritis hip	Rate	2021	819.772	1103.41	588.229
382	Prevalence	Democratic Republic of the Congo	Both	Age-standardized	Osteoarthritis hip	Rate	2021	1108	1482.77	792.4
383	Prevalence	Mauritius	Both	Age-standardized	Osteoarthritis hip	Rate	2021	1017.34	1371.35	725.49
384	Prevalence	Fiji	Both	Age-standardized	Osteoarthritis hip	Rate	2021	1221.84	1641.49	869.098
385	Prevalence	El Salvador	Both	Age-standardized	Osteoarthritis hip	Rate	2021	1080.18	1463.09	772.925
386	Prevalence	Burundi	Both	Age-standardized	Osteoarthritis hip	Rate	2021	1054.75	1427.25	753.909
387	Prevalence	Republic of Moldova	Both	Age-standardized	Osteoarthritis hip	Rate	2021	1664.83	2260.18	1182.5
388	Prevalence	Iran (Islamic Republic of)	Both	Age-standardized	Osteoarthritis hip	Rate	2021	969.853	1304.03	694.028
389	Prevalence	Uruguay	Both	Age-standardized	Osteoarthritis hip	Rate	2021	2325.72	3093.45	1689.93
390	Prevalence	Mauritania	Both	Age-standardized	Osteoarthritis hip	Rate	2021	1333.23	1799.2	945.992
391	Prevalence	Brazil	Both	Age-standardized	Osteoarthritis hip	Rate	2021	1286.89	1726.59	928.04
392	Prevalence	Greece	Both	Age-standardized	Osteoarthritis hip	Rate	2021	2266.62	3027.83	1644.69
393	Prevalence	Nigeria	Both	Age-standardized	Osteoarthritis hip	Rate	2021	1145.37	1542.77	819.539
394	Prevalence	Lao People's Democratic Republic	Both	Age-standardized	Osteoarthritis hip	Rate	2021	837.685	1131.37	601.699
395	Prevalence	Kyrgyzstan	Both	Age-standardized	Osteoarthritis hip	Rate	2021	1461.43	1987.35	1039.86
396	Prevalence	Libya	Both	Age-standardized	Osteoarthritis hip	Rate	2021	994.436	1340.82	713.178
397	Prevalence	Austria	Both	Age-standardized	Osteoarthritis hip	Rate	2021	2496.56	3312.53	1816.43
398	Prevalence	Micronesia (Federated States of)	Both	Age-standardized	Osteoarthritis hip	Rate	2021	1152.48	1550.98	827.974
399	Prevalence	South Africa	Both	Age-standardized	Osteoarthritis hip	Rate	2021	1693.34	2306.33	1198.34
400	Prevalence	Bahamas	Both	Age-standardized	Osteoarthritis hip	Rate	2021	1264.19	1699.08	908.862
401	Prevalence	Peru	Both	Age-standardized	Osteoarthritis hip	Rate	2021	1188.7	1603.35	854.616
402	Prevalence	Ukraine	Both	Age-standardized	Osteoarthritis hip	Rate	2021	1701.91	2302.87	1204.61
403	Prevalence	North Macedonia	Both	Age-standardized	Osteoarthritis hip	Rate	2021	1658.22	2241.03	1184.95
404	Prevalence	Samoa	Both	Age-standardized	Osteoarthritis hip	Rate	2021	1219.05	1632.11	872.218
405	Prevalence	Dominican Republic	Both	Age-standardized	Osteoarthritis hip	Rate	2021	1200.51	1606.75	861.421
406	Prevalence	Tajikistan	Both	Age-standardized	Osteoarthritis hip	Rate	2021	1310.52	1784.18	931.696
407	Prevalence	Luxembourg	Both	Age-standardized	Osteoarthritis hip	Rate	2021	2526.45	3345.71	1827.18
408	Prevalence	Poland	Both	Age-standardized	Osteoarthritis hip	Rate	2021	1886.29	2547.75	1347.37
205	Prevalence	China	Both	Age-standardized	Osteoarthritis knee	Rate	2021	17140.2	20626.2	14043.1
206	Prevalence	Marshall Islands	Both	Age-standardized	Osteoarthritis knee	Rate	2021	14092.8	16959.3	11580.9
207	Prevalence	Equatorial Guinea	Both	Age-standardized	Osteoarthritis knee	Rate	2021	13278.3	16121.4	10806.4
208	Prevalence	Mozambique	Both	Age-standardized	Osteoarthritis knee	Rate	2021	11875	14435.8	9664.14
209	Prevalence	Kazakhstan	Both	Age-standardized	Osteoarthritis knee	Rate	2021	9733.22	11869.4	7911.25
210	Prevalence	Eswatini	Both	Age-standardized	Osteoarthritis knee	Rate	2021	13911.8	16874.3	11318.6
211	Prevalence	Vanuatu	Both	Age-standardized	Osteoarthritis knee	Rate	2021	14182.5	17094.3	11520.1
212	Prevalence	Guinea-Bissau	Both	Age-standardized	Osteoarthritis knee	Rate	2021	12592.5	15233.7	10264.5
213	Prevalence	Thailand	Both	Age-standardized	Osteoarthritis knee	Rate	2021	12627.8	15292	10298
214	Prevalence	Lithuania	Both	Age-standardized	Osteoarthritis knee	Rate	2021	11932.2	14509.6	9728.79
215	Prevalence	Democratic People's Republic of Korea	Both	Age-standardized	Osteoarthritis knee	Rate	2021	16129.3	19403.1	13138.7
216	Prevalence	Guam	Both	Age-standardized	Osteoarthritis knee	Rate	2021	15981	19246.2	13035.2
217	Prevalence	Sudan	Both	Age-standardized	Osteoarthritis knee	Rate	2021	12309.9	14945.7	10002.2
218	Prevalence	New Zealand	Both	Age-standardized	Osteoarthritis knee	Rate	2021	16074.8	19475.4	13105.4
219	Prevalence	Brunei Darussalam	Both	Age-standardized	Osteoarthritis knee	Rate	2021	20135.7	24053.8	16598.2
220	Prevalence	Slovakia	Both	Age-standardized	Osteoarthritis knee	Rate	2021	11184.6	13611.8	9065.63
221	Prevalence	Hungary	Both	Age-standardized	Osteoarthritis knee	Rate	2021	11340.4	13777.8	9236.43
222	Prevalence	Denmark	Both	Age-standardized	Osteoarthritis knee	Rate	2021	13709.4	16601.9	11235.6
223	Prevalence	Ireland	Both	Age-standardized	Osteoarthritis knee	Rate	2021	14339.7	17400.1	11745.7
224	Prevalence	Gabon	Both	Age-standardized	Osteoarthritis knee	Rate	2021	13468.2	16299.5	11020.8
225	Prevalence	United States of America	Both	Age-standardized	Osteoarthritis knee	Rate	2021	16951	20412.4	13939.5
226	Prevalence	Belize	Both	Age-standardized	Osteoarthritis knee	Rate	2021	15860.4	19268.1	13037.1
227	Prevalence	Norway	Both	Age-standardized	Osteoarthritis knee	Rate	2021	13894.6	16768.9	11427.3
228	Prevalence	Haiti	Both	Age-standardized	Osteoarthritis knee	Rate	2021	13434	16235.1	10948.3
229	Prevalence	Palestine	Both	Age-standardized	Osteoarthritis knee	Rate	2021	12647.5	15289.9	10308.6
230	Prevalence	Slovenia	Both	Age-standardized	Osteoarthritis knee	Rate	2021	11173.5	13604.2	9071.32
231	Prevalence	Timor-Leste	Both	Age-standardized	Osteoarthritis knee	Rate	2021	10067.6	12210.7	8148
232	Prevalence	Rwanda	Both	Age-standardized	Osteoarthritis knee	Rate	2021	12002.2	14557.3	9817.85
233	Prevalence	Albania	Both	Age-standardized	Osteoarthritis knee	Rate	2021	10629.5	12934.3	8636.79
234	Prevalence	Zimbabwe	Both	Age-standardized	Osteoarthritis knee	Rate	2021	12301	14958.9	10033.3
235	Prevalence	Seychelles	Both	Age-standardized	Osteoarthritis knee	Rate	2021	11925.7	14382.5	9667
236	Prevalence	Bangladesh	Both	Age-standardized	Osteoarthritis knee	Rate	2021	11969.8	14477.1	9812.16
237	Prevalence	Bhutan	Both	Age-standardized	Osteoarthritis knee	Rate	2021	12981.1	15624.9	10628.4
238	Prevalence	Mali	Both	Age-standardized	Osteoarthritis knee	Rate	2021	12433.9	15044.3	10119.2
239	Prevalence	Costa Rica	Both	Age-standardized	Osteoarthritis knee	Rate	2021	15600.1	18947.9	12733.3
240	Prevalence	Liberia	Both	Age-standardized	Osteoarthritis knee	Rate	2021	13449.6	16392.5	10929.5
241	Prevalence	Taiwan (Province of China)	Both	Age-standardized	Osteoarthritis knee	Rate	2021	17812.5	21263.9	14538.7
242	Prevalence	United States Virgin Islands	Both	Age-standardized	Osteoarthritis knee	Rate	2021	16666.8	20190.1	13643.5
243	Prevalence	Viet Nam	Both	Age-standardized	Osteoarthritis knee	Rate	2021	10523.5	12725	8543.32
244	Prevalence	Tuvalu	Both	Age-standardized	Osteoarthritis knee	Rate	2021	14918.1	17931.9	12232.6
245	Prevalence	Oman	Both	Age-standardized	Osteoarthritis knee	Rate	2021	13391.2	16313.9	10939.7
246	Prevalence	Comoros	Both	Age-standardized	Osteoarthritis knee	Rate	2021	12101.2	14646.9	9889.71
247	Prevalence	France	Both	Age-standardized	Osteoarthritis knee	Rate	2021	14105.6	17120.2	11574.4
248	Prevalence	Bahrain	Both	Age-standardized	Osteoarthritis knee	Rate	2021	13682.4	16584.5	11092.1
249	Prevalence	Armenia	Both	Age-standardized	Osteoarthritis knee	Rate	2021	9280.7	11328.3	7580.31
250	Prevalence	Spain	Both	Age-standardized	Osteoarthritis knee	Rate	2021	14389.7	17407.3	11816.6
251	Prevalence	Burkina Faso	Both	Age-standardized	Osteoarthritis knee	Rate	2021	12832	15619.4	10445.3
252	Prevalence	United Republic of Tanzania	Both	Age-standardized	Osteoarthritis knee	Rate	2021	12302	14910	10033.5
253	Prevalence	Bulgaria	Both	Age-standardized	Osteoarthritis knee	Rate	2021	11066	13456.6	8978.37
254	Prevalence	Singapore	Both	Age-standardized	Osteoarthritis knee	Rate	2021	20066.1	24082.1	16474.2
255	Prevalence	Belarus	Both	Age-standardized	Osteoarthritis knee	Rate	2021	11833.6	14421.7	9660.49
256	Prevalence	Bosnia and Herzegovina	Both	Age-standardized	Osteoarthritis knee	Rate	2021	10780.2	13157.7	8761.59
257	Prevalence	Antigua and Barbuda	Both	Age-standardized	Osteoarthritis knee	Rate	2021	15191.9	18379.7	12452.7
258	Prevalence	Georgia	Both	Age-standardized	Osteoarthritis knee	Rate	2021	9366.08	11471.2	7575.77
259	Prevalence	Guatemala	Both	Age-standardized	Osteoarthritis knee	Rate	2021	14550.2	17572	11872.3
260	Prevalence	Saint Vincent and the Grenadines	Both	Age-standardized	Osteoarthritis knee	Rate	2021	15152.3	18340	12400.6
261	Prevalence	Sweden	Both	Age-standardized	Osteoarthritis knee	Rate	2021	11478.5	14252.1	9189.69
262	Prevalence	Republic of Korea	Both	Age-standardized	Osteoarthritis knee	Rate	2021	21433	25664.2	17691.8
263	Prevalence	Germany	Both	Age-standardized	Osteoarthritis knee	Rate	2021	14397.6	17467.8	11801.9
264	Prevalence	Nepal	Both	Age-standardized	Osteoarthritis knee	Rate	2021	12564.3	15272.7	10323.3
265	Prevalence	Kiribati	Both	Age-standardized	Osteoarthritis knee	Rate	2021	14941.1	17974.1	12211.7
266	Prevalence	Saint Lucia	Both	Age-standardized	Osteoarthritis knee	Rate	2021	15422.9	18699	12631.2
267	Prevalence	Niger	Both	Age-standardized	Osteoarthritis knee	Rate	2021	12207.7	14848.3	9925.71
268	Prevalence	Australia	Both	Age-standardized	Osteoarthritis knee	Rate	2021	16589.2	20103.9	13622.9
269	Prevalence	Saudi Arabia	Both	Age-standardized	Osteoarthritis knee	Rate	2021	13811.8	16710.1	11255.3
270	Prevalence	Uganda	Both	Age-standardized	Osteoarthritis knee	Rate	2021	11929.7	14470.6	9719.59
271	Prevalence	Latvia	Both	Age-standardized	Osteoarthritis knee	Rate	2021	12073.7	14722	9809.55
272	Prevalence	Kenya	Both	Age-standardized	Osteoarthritis knee	Rate	2021	12388.1	14979.8	10125.4
273	Prevalence	Egypt	Both	Age-standardized	Osteoarthritis knee	Rate	2021	13324.6	16201.1	10858.7
274	Prevalence	Djibouti	Both	Age-standardized	Osteoarthritis knee	Rate	2021	12162.7	14820.7	9925.71
275	Prevalence	Greece	Both	Age-standardized	Osteoarthritis knee	Rate	2021	14328.5	17289.9	11729.3
276	Prevalence	Honduras	Both	Age-standardized	Osteoarthritis knee	Rate	2021	14791.8	17932.2	12123.4
277	Prevalence	Iran (Islamic Republic of)	Both	Age-standardized	Osteoarthritis knee	Rate	2021	12429.2	15030.3	10187
278	Prevalence	Indonesia	Both	Age-standardized	Osteoarthritis knee	Rate	2021	10896.7	13148.6	8891.52
279	Prevalence	Czechia	Both	Age-standardized	Osteoarthritis knee	Rate	2021	11192.6	13533.2	9099.23
280	Prevalence	South Sudan	Both	Age-standardized	Osteoarthritis knee	Rate	2021	11832.3	14326.3	9611.55
281	Prevalence	Pakistan	Both	Age-standardized	Osteoarthritis knee	Rate	2021	10895	13426.1	8717.68
282	Prevalence	Bahamas	Both	Age-standardized	Osteoarthritis knee	Rate	2021	15828.5	19209.2	12959.4
283	Prevalence	Switzerland	Both	Age-standardized	Osteoarthritis knee	Rate	2021	13847.6	16851.8	11368.2
284	Prevalence	Iceland	Both	Age-standardized	Osteoarthritis knee	Rate	2021	14543.4	17556.1	11986
285	Prevalence	Northern Mariana Islands	Both	Age-standardized	Osteoarthritis knee	Rate	2021	15623.4	18758.5	12727.6
286	Prevalence	United Kingdom	Both	Age-standardized	Osteoarthritis knee	Rate	2021	15501.1	18666.8	12770.8
287	Prevalence	Zambia	Both	Age-standardized	Osteoarthritis knee	Rate	2021	12192.5	14769.7	9924.71
288	Prevalence	Cabo Verde	Both	Age-standardized	Osteoarthritis knee	Rate	2021	13680.3	16579.4	11144.1
289	Prevalence	Syrian Arab Republic	Both	Age-standardized	Osteoarthritis knee	Rate	2021	12791.3	15554.7	10387.1
290	Prevalence	Suriname	Both	Age-standardized	Osteoarthritis knee	Rate	2021	15536.1	18776.7	12678.2
291	Prevalence	Angola	Both	Age-standardized	Osteoarthritis knee	Rate	2021	12056.8	14598.2	9837.44
292	Prevalence	Sao Tome and Principe	Both	Age-standardized	Osteoarthritis knee	Rate	2021	13561.3	16372.5	11081.8
293	Prevalence	Iraq	Both	Age-standardized	Osteoarthritis knee	Rate	2021	13055.8	15859.2	10563.1
294	Prevalence	Ethiopia	Both	Age-standardized	Osteoarthritis knee	Rate	2021	11643.2	14072.3	9533.12
295	Prevalence	Mexico	Both	Age-standardized	Osteoarthritis knee	Rate	2021	15778.4	19050.3	12944.5
296	Prevalence	Trinidad and Tobago	Both	Age-standardized	Osteoarthritis knee	Rate	2021	15759.9	19039.3	12926.8
297	Prevalence	Jordan	Both	Age-standardized	Osteoarthritis knee	Rate	2021	13580.4	16464.8	11095.2
298	Prevalence	Kyrgyzstan	Both	Age-standardized	Osteoarthritis knee	Rate	2021	8929.75	10847.5	7285.58
299	Prevalence	Barbados	Both	Age-standardized	Osteoarthritis knee	Rate	2021	15870.5	19075.7	13002.2
300	Prevalence	Eritrea	Both	Age-standardized	Osteoarthritis knee	Rate	2021	11372.1	13797.4	9220.99
301	Prevalence	Nicaragua	Both	Age-standardized	Osteoarthritis knee	Rate	2021	15100.4	18348.6	12328.9
302	Prevalence	Malaysia	Both	Age-standardized	Osteoarthritis knee	Rate	2021	11746.6	14177.7	9552.1
303	Prevalence	United Arab Emirates	Both	Age-standardized	Osteoarthritis knee	Rate	2021	13329.3	16175.9	10865.3
304	Prevalence	Palau	Both	Age-standardized	Osteoarthritis knee	Rate	2021	15819.8	18998.6	12919.4
305	Prevalence	Senegal	Both	Age-standardized	Osteoarthritis knee	Rate	2021	13069.7	15891.8	10637.5
306	Prevalence	Sri Lanka	Both	Age-standardized	Osteoarthritis knee	Rate	2021	11072.3	13393.3	9018.17
307	Prevalence	Micronesia (Federated States of)	Both	Age-standardized	Osteoarthritis knee	Rate	2021	15062.1	18120.1	12309.7
308	Prevalence	Maldives	Both	Age-standardized	Osteoarthritis knee	Rate	2021	11037.9	13432.6	8981.22
309	Prevalence	Botswana	Both	Age-standardized	Osteoarthritis knee	Rate	2021	13489.2	16265	11037.6
310	Prevalence	Israel	Both	Age-standardized	Osteoarthritis knee	Rate	2021	14300.2	17314.8	11747
311	Prevalence	Cook Islands	Both	Age-standardized	Osteoarthritis knee	Rate	2021	16456.8	19791.4	13426.8
312	Prevalence	Argentina	Both	Age-standardized	Osteoarthritis knee	Rate	2021	15670.1	18874.2	12860.1
313	Prevalence	Coted'Ivoire	Both	Age-standardized	Osteoarthritis knee	Rate	2021	13132.5	15860	10713.3
314	Prevalence	Madagascar	Both	Age-standardized	Osteoarthritis knee	Rate	2021	11397.2	13802.6	9277.64
315	Prevalence	Lesotho	Both	Age-standardized	Osteoarthritis knee	Rate	2021	12935.5	15635.5	10553.6
316	Prevalence	Gambia	Both	Age-standardized	Osteoarthritis knee	Rate	2021	13117.7	15874.8	10673.5
317	Prevalence	Panama	Both	Age-standardized	Osteoarthritis knee	Rate	2021	15021.3	18036.8	12279.5
318	Prevalence	Sierra Leone	Both	Age-standardized	Osteoarthritis knee	Rate	2021	12614.6	15275.3	10275.1
319	Prevalence	Republic of Moldova	Both	Age-standardized	Osteoarthritis knee	Rate	2021	11809.6	14322.8	9582.46
320	Prevalence	Puerto Rico	Both	Age-standardized	Osteoarthritis knee	Rate	2021	17027.2	20528.9	13966.6
321	Prevalence	Tunisia	Both	Age-standardized	Osteoarthritis knee	Rate	2021	12895.8	15632.8	10541
322	Prevalence	Bermuda	Both	Age-standardized	Osteoarthritis knee	Rate	2021	16480.5	19922.1	13409
323	Prevalence	Chad	Both	Age-standardized	Osteoarthritis knee	Rate	2021	11998.4	14516.6	9777.22
324	Prevalence	Tonga	Both	Age-standardized	Osteoarthritis knee	Rate	2021	15487.1	18675.2	12636.2
325	Prevalence	Turkey	Both	Age-standardized	Osteoarthritis knee	Rate	2021	13957.4	16895.9	11424.9
326	Prevalence	San Marino	Both	Age-standardized	Osteoarthritis knee	Rate	2021	14522.6	17596	11918.9
327	Prevalence	Malawi	Both	Age-standardized	Osteoarthritis knee	Rate	2021	12131.1	14714.2	9858.44
328	Prevalence	Chile	Both	Age-standardized	Osteoarthritis knee	Rate	2021	16171.2	19493.6	13263.5
329	Prevalence	Nauru	Both	Age-standardized	Osteoarthritis knee	Rate	2021	15474	18606.7	12628
330	Prevalence	Bolivia (Plurinational State of)	Both	Age-standardized	Osteoarthritis knee	Rate	2021	15318.9	18494.8	12496.9
331	Prevalence	Uzbekistan	Both	Age-standardized	Osteoarthritis knee	Rate	2021	9193.11	11201.3	7489.77
332	Prevalence	Papua New Guinea	Both	Age-standardized	Osteoarthritis knee	Rate	2021	13051.6	15762.4	10629.9
333	Prevalence	Mongolia	Both	Age-standardized	Osteoarthritis knee	Rate	2021	8942.43	10893.2	7278.74
334	Prevalence	Canada	Both	Age-standardized	Osteoarthritis knee	Rate	2021	9257.39	11196.9	7570.02
335	Prevalence	Kuwait	Both	Age-standardized	Osteoarthritis knee	Rate	2021	14076.7	17127.2	11469.6
336	Prevalence	Montenegro	Both	Age-standardized	Osteoarthritis knee	Rate	2021	11089.3	13453.5	9024.83
337	Prevalence	Turkmenistan	Both	Age-standardized	Osteoarthritis knee	Rate	2021	9401.36	11448.1	7653.87
338	Prevalence	Myanmar	Both	Age-standardized	Osteoarthritis knee	Rate	2021	10899.9	13191.7	8833.16
339	Prevalence	Samoa	Both	Age-standardized	Osteoarthritis knee	Rate	2021	15232.4	18443.3	12439
340	Prevalence	Central African Republic	Both	Age-standardized	Osteoarthritis knee	Rate	2021	11454.6	13887.6	9324.73
341	Prevalence	Solomon Islands	Both	Age-standardized	Osteoarthritis knee	Rate	2021	13926.2	16786.2	11324.3
342	Prevalence	Cuba	Both	Age-standardized	Osteoarthritis knee	Rate	2021	15402.6	18606.7	12637.3
343	Prevalence	Ghana	Both	Age-standardized	Osteoarthritis knee	Rate	2021	13692.2	16577.1	11090.3
344	Prevalence	Russian Federation	Both	Age-standardized	Osteoarthritis knee	Rate	2021	11896.6	14418.4	9758.93
345	Prevalence	Andorra	Both	Age-standardized	Osteoarthritis knee	Rate	2021	14284.2	17229.5	11747.9
346	Prevalence	Ecuador	Both	Age-standardized	Osteoarthritis knee	Rate	2021	16262.5	19658	13326.3
347	Prevalence	Lebanon	Both	Age-standardized	Osteoarthritis knee	Rate	2021	13174.8	15953.7	10740.3
348	Prevalence	Congo	Both	Age-standardized	Osteoarthritis knee	Rate	2021	12600.7	15253.2	10311.5
349	Prevalence	South Africa	Both	Age-standardized	Osteoarthritis knee	Rate	2021	13776.5	16655.1	11281.8
350	Prevalence	Libya	Both	Age-standardized	Osteoarthritis knee	Rate	2021	13334.6	16205.2	10845.6
351	Prevalence	Tajikistan	Both	Age-standardized	Osteoarthritis knee	Rate	2021	8336.68	10155.2	6781.83
352	Prevalence	Serbia	Both	Age-standardized	Osteoarthritis knee	Rate	2021	11112.2	13539.4	9089.5
353	Prevalence	Italy	Both	Age-standardized	Osteoarthritis knee	Rate	2021	14075.7	16977.9	11562.2
354	Prevalence	Netherlands	Both	Age-standardized	Osteoarthritis knee	Rate	2021	14826.3	17959.4	12165.5
355	Prevalence	Dominica	Both	Age-standardized	Osteoarthritis knee	Rate	2021	15385	18544	12586.8
356	Prevalence	Colombia	Both	Age-standardized	Osteoarthritis knee	Rate	2021	15214.7	18384	12417
357	Prevalence	Guinea	Both	Age-standardized	Osteoarthritis knee	Rate	2021	12567.3	15211.7	10250.5
358	Prevalence	Guyana	Both	Age-standardized	Osteoarthritis knee	Rate	2021	15078.5	18288	12278.7
359	Prevalence	Uruguay	Both	Age-standardized	Osteoarthritis knee	Rate	2021	15938.4	19301.5	13098.6
360	Prevalence	Greenland	Both	Age-standardized	Osteoarthritis knee	Rate	2021	10010.3	12180.3	8144.16
361	Prevalence	American Samoa	Both	Age-standardized	Osteoarthritis knee	Rate	2021	16305	19573.4	13323.7
362	Prevalence	Luxembourg	Both	Age-standardized	Osteoarthritis knee	Rate	2021	14224.7	17237.8	11691.9
363	Prevalence	Venezuela (Bolivarian Republic of)	Both	Age-standardized	Osteoarthritis knee	Rate	2021	15342.2	18551.7	12470.8
364	Prevalence	Namibia	Both	Age-standardized	Osteoarthritis knee	Rate	2021	12683.6	15372.3	10350.4
365	Prevalence	Philippines	Both	Age-standardized	Osteoarthritis knee	Rate	2021	10018.2	12169.8	8132.82
366	Prevalence	Cyprus	Both	Age-standardized	Osteoarthritis knee	Rate	2021	13837.2	16712.6	11373.7
367	Prevalence	Brazil	Both	Age-standardized	Osteoarthritis knee	Rate	2021	15419.3	18549.6	12652.8
368	Prevalence	Yemen	Both	Age-standardized	Osteoarthritis knee	Rate	2021	11327	13774.7	9211.4
369	Prevalence	Dominican Republic	Both	Age-standardized	Osteoarthritis knee	Rate	2021	15276.8	18584.7	12463.3
370	Prevalence	Mauritius	Both	Age-standardized	Osteoarthritis knee	Rate	2021	11865.7	14387.7	9653.86
371	Prevalence	Ukraine	Both	Age-standardized	Osteoarthritis knee	Rate	2021	11558.4	14067.8	9380.74
372	Prevalence	Togo	Both	Age-standardized	Osteoarthritis knee	Rate	2021	12896.2	15767.2	10516.5
373	Prevalence	Peru	Both	Age-standardized	Osteoarthritis knee	Rate	2021	15539.1	18861.3	12705.3
374	Prevalence	Austria	Both	Age-standardized	Osteoarthritis knee	Rate	2021	14311.1	17323.6	11756
375	Prevalence	Paraguay	Both	Age-standardized	Osteoarthritis knee	Rate	2021	15065.4	18199	12330.4
376	Prevalence	Malta	Both	Age-standardized	Osteoarthritis knee	Rate	2021	14242.2	17180.9	11695.1
377	Prevalence	North Macedonia	Both	Age-standardized	Osteoarthritis knee	Rate	2021	10869.3	13219.4	8831.41
378	Prevalence	Democratic Republic of the Congo	Both	Age-standardized	Osteoarthritis knee	Rate	2021	11660	14110.1	9510.69
379	Prevalence	Romania	Both	Age-standardized	Osteoarthritis knee	Rate	2021	11094.3	13523.7	9026.72
380	Prevalence	Cambodia	Both	Age-standardized	Osteoarthritis knee	Rate	2021	10657.4	12891.5	8670.21
381	Prevalence	Belgium	Both	Age-standardized	Osteoarthritis knee	Rate	2021	14156.3	17089.8	11636.7
382	Prevalence	Grenada	Both	Age-standardized	Osteoarthritis knee	Rate	2021	15097.9	18224.2	12297.5
383	Prevalence	Morocco	Both	Age-standardized	Osteoarthritis knee	Rate	2021	12743.4	15500.8	10417.9
384	Prevalence	Afghanistan	Both	Age-standardized	Osteoarthritis knee	Rate	2021	11672.2	14127.5	9503.17
385	Prevalence	Japan	Both	Age-standardized	Osteoarthritis knee	Rate	2021	18534.2	22254.1	15268
386	Prevalence	Portugal	Both	Age-standardized	Osteoarthritis knee	Rate	2021	14370	17427.8	11776.6
387	Prevalence	Jamaica	Both	Age-standardized	Osteoarthritis knee	Rate	2021	15291.1	18528.8	12530.2
388	Prevalence	El Salvador	Both	Age-standardized	Osteoarthritis knee	Rate	2021	15544	18714.8	12748.5
389	Prevalence	Lao People's Democratic Republic	Both	Age-standardized	Osteoarthritis knee	Rate	2021	10720.9	12975.6	8688.24
390	Prevalence	Finland	Both	Age-standardized	Osteoarthritis knee	Rate	2021	14374.1	17418.2	11791.4
391	Prevalence	Croatia	Both	Age-standardized	Osteoarthritis knee	Rate	2021	11097.4	13469	9022.2
392	Prevalence	Azerbaijan	Both	Age-standardized	Osteoarthritis knee	Rate	2021	9438.94	11562.3	7643.11
393	Prevalence	Monaco	Both	Age-standardized	Osteoarthritis knee	Rate	2021	14783.4	17908.5	12112.2
394	Prevalence	Somalia	Both	Age-standardized	Osteoarthritis knee	Rate	2021	11451.5	13908.9	9270.14
395	Prevalence	Fiji	Both	Age-standardized	Osteoarthritis knee	Rate	2021	15502.5	18768.1	12632.8
396	Prevalence	India	Both	Age-standardized	Osteoarthritis knee	Rate	2021	13233	15913.3	10857.8
397	Prevalence	Poland	Both	Age-standardized	Osteoarthritis knee	Rate	2021	11251.1	13650.8	9212.79
398	Prevalence	Saint Kitts and Nevis	Both	Age-standardized	Osteoarthritis knee	Rate	2021	15863.9	19176.5	12968.7
399	Prevalence	Niue	Both	Age-standardized	Osteoarthritis knee	Rate	2021	16057.1	19261.4	13174.8
400	Prevalence	Algeria	Both	Age-standardized	Osteoarthritis knee	Rate	2021	13077.2	15836.1	10643.3
401	Prevalence	Qatar	Both	Age-standardized	Osteoarthritis knee	Rate	2021	14141	17141.9	11560.9
402	Prevalence	Benin	Both	Age-standardized	Osteoarthritis knee	Rate	2021	13466.1	16328	10954.5
403	Prevalence	Burundi	Both	Age-standardized	Osteoarthritis knee	Rate	2021	11170.4	13490.6	9110
404	Prevalence	Estonia	Both	Age-standardized	Osteoarthritis knee	Rate	2021	12119	14714.3	9902.01
405	Prevalence	Cameroon	Both	Age-standardized	Osteoarthritis knee	Rate	2021	14021.6	16916.5	11428.9
406	Prevalence	Mauritania	Both	Age-standardized	Osteoarthritis knee	Rate	2021	13877.7	16806	11335.9
407	Prevalence	Tokelau	Both	Age-standardized	Osteoarthritis knee	Rate	2021	15303.1	18368.7	12524.8
408	Prevalence	Nigeria	Both	Age-standardized	Osteoarthritis knee	Rate	2021	13209.5	15955.2	10812.1
205	Prevalence	China	Both	Age-standardized	Osteoarthritis hand	Rate	2021	5597.75	7599.14	3962.09
206	Prevalence	Lithuania	Both	Age-standardized	Osteoarthritis hand	Rate	2021	13910.8	18290.2	10123.8
207	Prevalence	Eswatini	Both	Age-standardized	Osteoarthritis hand	Rate	2021	7811.67	10381.2	5613.4
208	Prevalence	Kazakhstan	Both	Age-standardized	Osteoarthritis hand	Rate	2021	16112.1	21022	11861.2
209	Prevalence	Mozambique	Both	Age-standardized	Osteoarthritis hand	Rate	2021	4752.16	6388.65	3375.02
210	Prevalence	Marshall Islands	Both	Age-standardized	Osteoarthritis hand	Rate	2021	8890.49	11804.3	6388.24
211	Prevalence	Equatorial Guinea	Both	Age-standardized	Osteoarthritis hand	Rate	2021	8612.39	11423.4	6207.94
212	Prevalence	Thailand	Both	Age-standardized	Osteoarthritis hand	Rate	2021	6015.65	8043.37	4282.41
213	Prevalence	Slovakia	Both	Age-standardized	Osteoarthritis hand	Rate	2021	11948.7	15830.3	8664.39
214	Prevalence	Guinea-Bissau	Both	Age-standardized	Osteoarthritis hand	Rate	2021	4921.92	6611.03	3509.29
215	Prevalence	Hungary	Both	Age-standardized	Osteoarthritis hand	Rate	2021	11934.1	15802.5	8646.1
216	Prevalence	Vanuatu	Both	Age-standardized	Osteoarthritis hand	Rate	2021	4635.45	6224.17	3305.67
217	Prevalence	New Zealand	Both	Age-standardized	Osteoarthritis hand	Rate	2021	9244.99	12315.5	6632.06
218	Prevalence	Brunei Darussalam	Both	Age-standardized	Osteoarthritis hand	Rate	2021	10355.9	13652.7	7453.75
219	Prevalence	Colombia	Both	Age-standardized	Osteoarthritis hand	Rate	2021	8664.97	11475.3	6227.27
220	Prevalence	Tuvalu	Both	Age-standardized	Osteoarthritis hand	Rate	2021	8251.32	11052.7	5923.17
221	Prevalence	Albania	Both	Age-standardized	Osteoarthritis hand	Rate	2021	7082.66	9326.19	5113.25
222	Prevalence	Bangladesh	Both	Age-standardized	Osteoarthritis hand	Rate	2021	6140.38	8237.46	4382.9
223	Prevalence	Democratic People's Republic of Korea	Both	Age-standardized	Osteoarthritis hand	Rate	2021	4855.75	6526.04	3444.44
224	Prevalence	Palestine	Both	Age-standardized	Osteoarthritis hand	Rate	2021	7213.67	9635.48	5208.54
225	Prevalence	Jordan	Both	Age-standardized	Osteoarthritis hand	Rate	2021	7534	10043.6	5397.86
226	Prevalence	Guam	Both	Age-standardized	Osteoarthritis hand	Rate	2021	8860.32	11803.6	6377.98
227	Prevalence	Timor-Leste	Both	Age-standardized	Osteoarthritis hand	Rate	2021	5969.19	7962.89	4238.3
228	Prevalence	Panama	Both	Age-standardized	Osteoarthritis hand	Rate	2021	8343.3	11058.8	6001.26
229	Prevalence	Slovenia	Both	Age-standardized	Osteoarthritis hand	Rate	2021	11473.9	15092.3	8329
230	Prevalence	Rwanda	Both	Age-standardized	Osteoarthritis hand	Rate	2021	4122.98	5545.05	2915.15
231	Prevalence	Zimbabwe	Both	Age-standardized	Osteoarthritis hand	Rate	2021	4838.65	6484.06	3430.29
232	Prevalence	Haiti	Both	Age-standardized	Osteoarthritis hand	Rate	2021	5735.11	7633.63	4108.82
233	Prevalence	Kenya	Both	Age-standardized	Osteoarthritis hand	Rate	2021	8856.73	11785.9	6336.92
234	Prevalence	United States of America	Both	Age-standardized	Osteoarthritis hand	Rate	2021	11163.6	14854.9	8005.82
235	Prevalence	Belize	Both	Age-standardized	Osteoarthritis hand	Rate	2021	8026.9	10601.7	5793.2
236	Prevalence	Costa Rica	Both	Age-standardized	Osteoarthritis hand	Rate	2021	8433.83	11152.4	6102.26
237	Prevalence	Gabon	Both	Age-standardized	Osteoarthritis hand	Rate	2021	7887.58	10552.5	5691.61
238	Prevalence	Viet Nam	Both	Age-standardized	Osteoarthritis hand	Rate	2021	5456.85	7301.73	3883.02
239	Prevalence	United States Virgin Islands	Both	Age-standardized	Osteoarthritis hand	Rate	2021	9155.5	12118.3	6586.83
240	Prevalence	United Arab Emirates	Both	Age-standardized	Osteoarthritis hand	Rate	2021	6353.84	8527.61	4543.67
241	Prevalence	Bosnia and Herzegovina	Both	Age-standardized	Osteoarthritis hand	Rate	2021	9925.33	13184.6	7175.04
242	Prevalence	Ireland	Both	Age-standardized	Osteoarthritis hand	Rate	2021	7513.46	10034.9	5388.74
243	Prevalence	Denmark	Both	Age-standardized	Osteoarthritis hand	Rate	2021	7556.02	10077	5413.41
244	Prevalence	Angola	Both	Age-standardized	Osteoarthritis hand	Rate	2021	10015	13187.9	7221.66
245	Prevalence	Sudan	Both	Age-standardized	Osteoarthritis hand	Rate	2021	5253.65	7080.75	3748.89
246	Prevalence	Bulgaria	Both	Age-standardized	Osteoarthritis hand	Rate	2021	11485.8	15095.5	8312.04
247	Prevalence	Spain	Both	Age-standardized	Osteoarthritis hand	Rate	2021	7542.76	9974.6	5415.62
248	Prevalence	France	Both	Age-standardized	Osteoarthritis hand	Rate	2021	7707.76	10198.1	5541.4
249	Prevalence	Saint Lucia	Both	Age-standardized	Osteoarthritis hand	Rate	2021	8287.1	10987	5985.46
250	Prevalence	Ecuador	Both	Age-standardized	Osteoarthritis hand	Rate	2021	8354.95	11046.4	6001.32
251	Prevalence	Republic of Korea	Both	Age-standardized	Osteoarthritis hand	Rate	2021	9840.98	13042.7	7113.03
252	Prevalence	Belarus	Both	Age-standardized	Osteoarthritis hand	Rate	2021	13837.6	18157.3	10142.1
253	Prevalence	Armenia	Both	Age-standardized	Osteoarthritis hand	Rate	2021	13110.6	17403	9479.24
254	Prevalence	Seychelles	Both	Age-standardized	Osteoarthritis hand	Rate	2021	8681.88	11526.3	6260.15
255	Prevalence	Lebanon	Both	Age-standardized	Osteoarthritis hand	Rate	2021	7779.54	10380.8	5577.07
256	Prevalence	Norway	Both	Age-standardized	Osteoarthritis hand	Rate	2021	8891.61	11810.5	6379.14
257	Prevalence	Malawi	Both	Age-standardized	Osteoarthritis hand	Rate	2021	4907	6621.36	3497.29
258	Prevalence	Namibia	Both	Age-standardized	Osteoarthritis hand	Rate	2021	7140.16	9468.8	5113.77
259	Prevalence	Singapore	Both	Age-standardized	Osteoarthritis hand	Rate	2021	10319.8	13649.2	7432.14
260	Prevalence	Liberia	Both	Age-standardized	Osteoarthritis hand	Rate	2021	5653.74	7560.38	4042.47
261	Prevalence	Ghana	Both	Age-standardized	Osteoarthritis hand	Rate	2021	7476.53	9971.48	5385.48
262	Prevalence	Honduras	Both	Age-standardized	Osteoarthritis hand	Rate	2021	7105.44	9458.21	5101.09
263	Prevalence	Germany	Both	Age-standardized	Osteoarthritis hand	Rate	2021	7726.52	10234.1	5564.8
264	Prevalence	Mali	Both	Age-standardized	Osteoarthritis hand	Rate	2021	4748.4	6446.44	3377.53
265	Prevalence	Antigua and Barbuda	Both	Age-standardized	Osteoarthritis hand	Rate	2021	9360.1	12486.4	6744.81
266	Prevalence	Cook Islands	Both	Age-standardized	Osteoarthritis hand	Rate	2021	8735.4	11574.6	6306.92
267	Prevalence	Uzbekistan	Both	Age-standardized	Osteoarthritis hand	Rate	2021	13356	17583.6	9677.36
268	Prevalence	Estonia	Both	Age-standardized	Osteoarthritis hand	Rate	2021	14650.7	19333	10653.6
269	Prevalence	Guatemala	Both	Age-standardized	Osteoarthritis hand	Rate	2021	6987.72	9330.21	5014.7
270	Prevalence	Suriname	Both	Age-standardized	Osteoarthritis hand	Rate	2021	9210.12	12197.1	6618.19
271	Prevalence	Switzerland	Both	Age-standardized	Osteoarthritis hand	Rate	2021	7594.6	10027	5453.36
272	Prevalence	San Marino	Both	Age-standardized	Osteoarthritis hand	Rate	2021	7676.24	10192	5496.4
273	Prevalence	Sri Lanka	Both	Age-standardized	Osteoarthritis hand	Rate	2021	6868.34	9218.14	4866.61
274	Prevalence	Sweden	Both	Age-standardized	Osteoarthritis hand	Rate	2021	7235.4	10055.8	4852.01
275	Prevalence	Saint Vincent and the Grenadines	Both	Age-standardized	Osteoarthritis hand	Rate	2021	7967.6	10577.2	5718.04
276	Prevalence	Syrian Arab Republic	Both	Age-standardized	Osteoarthritis hand	Rate	2021	6634.69	8878.36	4766.61
277	Prevalence	Djibouti	Both	Age-standardized	Osteoarthritis hand	Rate	2021	6906.83	9205.9	4945.54
278	Prevalence	Egypt	Both	Age-standardized	Osteoarthritis hand	Rate	2021	5850.23	7817.21	4173
279	Prevalence	Greece	Both	Age-standardized	Osteoarthritis hand	Rate	2021	6934.95	9260.22	4949.05
280	Prevalence	Taiwan (Province of China)	Both	Age-standardized	Osteoarthritis hand	Rate	2021	7691.35	10310	5491.54
281	Prevalence	Iran (Islamic Republic of)	Both	Age-standardized	Osteoarthritis hand	Rate	2021	7421.49	9923.08	5307.72
282	Prevalence	Bahamas	Both	Age-standardized	Osteoarthritis hand	Rate	2021	9399.11	12525.9	6736.63
283	Prevalence	Comoros	Both	Age-standardized	Osteoarthritis hand	Rate	2021	5733.69	7686.66	4084.61
284	Prevalence	Serbia	Both	Age-standardized	Osteoarthritis hand	Rate	2021	9834.85	12979.5	7120.98
285	Prevalence	Nicaragua	Both	Age-standardized	Osteoarthritis hand	Rate	2021	7232.89	9603.2	5198.41
286	Prevalence	Tonga	Both	Age-standardized	Osteoarthritis hand	Rate	2021	7122.1	9538.15	5067.89
287	Prevalence	Bhutan	Both	Age-standardized	Osteoarthritis hand	Rate	2021	5303.96	7108.83	3766.36
288	Prevalence	Tunisia	Both	Age-standardized	Osteoarthritis hand	Rate	2021	7386.78	9852.59	5310.97
289	Prevalence	Zambia	Both	Age-standardized	Osteoarthritis hand	Rate	2021	5588.44	7490.26	3961.97
290	Prevalence	Iraq	Both	Age-standardized	Osteoarthritis hand	Rate	2021	6456.24	8617.16	4641.95
291	Prevalence	Japan	Both	Age-standardized	Osteoarthritis hand	Rate	2021	10789.6	14296	7774.46
292	Prevalence	United Republic of Tanzania	Both	Age-standardized	Osteoarthritis hand	Rate	2021	5246.26	7009.74	3706.93
293	Prevalence	Congo	Both	Age-standardized	Osteoarthritis hand	Rate	2021	8522.62	11320.2	6083.01
294	Prevalence	Oman	Both	Age-standardized	Osteoarthritis hand	Rate	2021	7616.48	10117.6	5463.77
295	Prevalence	South Sudan	Both	Age-standardized	Osteoarthritis hand	Rate	2021	3736.99	5090.58	2645.13
296	Prevalence	Nauru	Both	Age-standardized	Osteoarthritis hand	Rate	2021	8521.47	11327.9	6118.85
297	Prevalence	Pakistan	Both	Age-standardized	Osteoarthritis hand	Rate	2021	7321.33	9741.09	5232.53
298	Prevalence	Chad	Both	Age-standardized	Osteoarthritis hand	Rate	2021	3812.58	5171.08	2692.27
299	Prevalence	Indonesia	Both	Age-standardized	Osteoarthritis hand	Rate	2021	7164.18	9585.44	5108.21
300	Prevalence	Kiribati	Both	Age-standardized	Osteoarthritis hand	Rate	2021	7934.84	10517.1	5656.55
301	Prevalence	Palau	Both	Age-standardized	Osteoarthritis hand	Rate	2021	8653.06	11682.4	6191.55
302	Prevalence	Uganda	Both	Age-standardized	Osteoarthritis hand	Rate	2021	4665.8	6276.86	3317.14
303	Prevalence	Guyana	Both	Age-standardized	Osteoarthritis hand	Rate	2021	8324.04	11062	6005.34
304	Prevalence	Micronesia (Federated States of)	Both	Age-standardized	Osteoarthritis hand	Rate	2021	8192.77	10879.9	5879.91
305	Prevalence	Cabo Verde	Both	Age-standardized	Osteoarthritis hand	Rate	2021	6598.06	8813.39	4703.54
306	Prevalence	Kyrgyzstan	Both	Age-standardized	Osteoarthritis hand	Rate	2021	13611.7	17986.9	9902
307	Prevalence	Northern Mariana Islands	Both	Age-standardized	Osteoarthritis hand	Rate	2021	8540.09	11300.2	6130.64
308	Prevalence	Bahrain	Both	Age-standardized	Osteoarthritis hand	Rate	2021	7601.54	10165.2	5478.34
309	Prevalence	Niger	Both	Age-standardized	Osteoarthritis hand	Rate	2021	3767.4	5088.46	2655.73
310	Prevalence	Cyprus	Both	Age-standardized	Osteoarthritis hand	Rate	2021	7628.62	10077	5473.67
311	Prevalence	Canada	Both	Age-standardized	Osteoarthritis hand	Rate	2021	9571.42	12741.8	6898.06
312	Prevalence	North Macedonia	Both	Age-standardized	Osteoarthritis hand	Rate	2021	9991.89	13202.6	7198.8
313	Prevalence	Ethiopia	Both	Age-standardized	Osteoarthritis hand	Rate	2021	8932.77	11919	6380.48
314	Prevalence	Trinidad and Tobago	Both	Age-standardized	Osteoarthritis hand	Rate	2021	8913.82	11822.9	6420.46
315	Prevalence	Papua New Guinea	Both	Age-standardized	Osteoarthritis hand	Rate	2021	4920.06	6647.94	3504.54
316	Prevalence	Qatar	Both	Age-standardized	Osteoarthritis hand	Rate	2021	7264.18	9611.89	5229.73
317	Prevalence	Czechia	Both	Age-standardized	Osteoarthritis hand	Rate	2021	11850.8	15613.3	8535.23
318	Prevalence	Georgia	Both	Age-standardized	Osteoarthritis hand	Rate	2021	11809.2	15635.7	8545.95
319	Prevalence	Latvia	Both	Age-standardized	Osteoarthritis hand	Rate	2021	14087.5	18426.7	10273.4
320	Prevalence	India	Both	Age-standardized	Osteoarthritis hand	Rate	2021	7451.12	9938.45	5333.14
321	Prevalence	Benin	Both	Age-standardized	Osteoarthritis hand	Rate	2021	6266.66	8386.1	4444.77
322	Prevalence	Maldives	Both	Age-standardized	Osteoarthritis hand	Rate	2021	8331.68	11137	5967.56
323	Prevalence	Australia	Both	Age-standardized	Osteoarthritis hand	Rate	2021	8666.81	11612	6209.62
324	Prevalence	Andorra	Both	Age-standardized	Osteoarthritis hand	Rate	2021	7545.07	10052	5431.78
325	Prevalence	Mexico	Both	Age-standardized	Osteoarthritis hand	Rate	2021	10501.2	13825.7	7633.07
326	Prevalence	Nepal	Both	Age-standardized	Osteoarthritis hand	Rate	2021	4534.11	6126.62	3216.65
327	Prevalence	Eritrea	Both	Age-standardized	Osteoarthritis hand	Rate	2021	5183.86	7000	3674.41
328	Prevalence	Saudi Arabia	Both	Age-standardized	Osteoarthritis hand	Rate	2021	7434.65	9971.57	5346.35
329	Prevalence	Tajikistan	Both	Age-standardized	Osteoarthritis hand	Rate	2021	10446.9	13773.3	7530.92
330	Prevalence	Coted'Ivoire	Both	Age-standardized	Osteoarthritis hand	Rate	2021	5594.18	7512.46	3968.51
331	Prevalence	Russian Federation	Both	Age-standardized	Osteoarthritis hand	Rate	2021	14960.2	19605.5	10917.6
332	Prevalence	Netherlands	Both	Age-standardized	Osteoarthritis hand	Rate	2021	7647.03	10121.7	5499.11
333	Prevalence	Jamaica	Both	Age-standardized	Osteoarthritis hand	Rate	2021	7936.9	10457.3	5716.37
334	Prevalence	Turkey	Both	Age-standardized	Osteoarthritis hand	Rate	2021	6563.35	8741.57	4688.83
335	Prevalence	Croatia	Both	Age-standardized	Osteoarthritis hand	Rate	2021	10907.2	14386.4	7907.95
336	Prevalence	Burkina Faso	Both	Age-standardized	Osteoarthritis hand	Rate	2021	3475.76	4755.86	2451.3
337	Prevalence	Dominica	Both	Age-standardized	Osteoarthritis hand	Rate	2021	7982.35	10624.3	5729.82
338	Prevalence	Montenegro	Both	Age-standardized	Osteoarthritis hand	Rate	2021	11311.2	14964.5	8167.9
339	Prevalence	Italy	Both	Age-standardized	Osteoarthritis hand	Rate	2021	8478.73	11279.8	6070.19
340	Prevalence	Samoa	Both	Age-standardized	Osteoarthritis hand	Rate	2021	7986.33	10638.5	5738.18
341	Prevalence	American Samoa	Both	Age-standardized	Osteoarthritis hand	Rate	2021	8689.55	11601.7	6219.95
342	Prevalence	Monaco	Both	Age-standardized	Osteoarthritis hand	Rate	2021	7688.47	10200.6	5486.33
343	Prevalence	Algeria	Both	Age-standardized	Osteoarthritis hand	Rate	2021	7179.31	9579.97	5136.45
344	Prevalence	Chile	Both	Age-standardized	Osteoarthritis hand	Rate	2021	8337.85	11075.6	5970.05
345	Prevalence	Cambodia	Both	Age-standardized	Osteoarthritis hand	Rate	2021	4844.75	6522.07	3438.54
346	Prevalence	Ukraine	Both	Age-standardized	Osteoarthritis hand	Rate	2021	13366.7	17597.8	9757.81
347	Prevalence	Finland	Both	Age-standardized	Osteoarthritis hand	Rate	2021	7546.21	9994.2	5407.54
348	Prevalence	Somalia	Both	Age-standardized	Osteoarthritis hand	Rate	2021	4307.38	5872.09	3050.96
349	Prevalence	Barbados	Both	Age-standardized	Osteoarthritis hand	Rate	2021	9389.77	12548.8	6738.04
350	Prevalence	Cameroon	Both	Age-standardized	Osteoarthritis hand	Rate	2021	5599.55	7480.95	3986.45
351	Prevalence	Morocco	Both	Age-standardized	Osteoarthritis hand	Rate	2021	6253.5	8285.45	4477.3
352	Prevalence	El Salvador	Both	Age-standardized	Osteoarthritis hand	Rate	2021	8306.78	11051.6	5985.68
353	Prevalence	Mongolia	Both	Age-standardized	Osteoarthritis hand	Rate	2021	15619.8	20579	11331.8
354	Prevalence	Paraguay	Both	Age-standardized	Osteoarthritis hand	Rate	2021	7924.9	10508.2	5686.21
355	Prevalence	Poland	Both	Age-standardized	Osteoarthritis hand	Rate	2021	12058.1	15872.3	8742.76
356	Prevalence	Portugal	Both	Age-standardized	Osteoarthritis hand	Rate	2021	7349.91	9780.43	5274.89
357	Prevalence	Fiji	Both	Age-standardized	Osteoarthritis hand	Rate	2021	8219.94	10996.2	5925.66
358	Prevalence	Mauritania	Both	Age-standardized	Osteoarthritis hand	Rate	2021	5859.73	7842.61	4141.63
359	Prevalence	Senegal	Both	Age-standardized	Osteoarthritis hand	Rate	2021	5747.02	7745.22	4110.14
360	Prevalence	Luxembourg	Both	Age-standardized	Osteoarthritis hand	Rate	2021	7712.32	10216.9	5547.96
361	Prevalence	Peru	Both	Age-standardized	Osteoarthritis hand	Rate	2021	8808.78	11708.5	6328.93
362	Prevalence	Belgium	Both	Age-standardized	Osteoarthritis hand	Rate	2021	7770.1	10312.6	5597.2
363	Prevalence	Austria	Both	Age-standardized	Osteoarthritis hand	Rate	2021	7545.5	9979.71	5419.94
364	Prevalence	Niue	Both	Age-standardized	Osteoarthritis hand	Rate	2021	8708.24	11552.7	6275.46
365	Prevalence	Iceland	Both	Age-standardized	Osteoarthritis hand	Rate	2021	8273.59	10994.4	5957.35
366	Prevalence	Bermuda	Both	Age-standardized	Osteoarthritis hand	Rate	2021	9457.37	12543.4	6796.89
367	Prevalence	Republic of Moldova	Both	Age-standardized	Osteoarthritis hand	Rate	2021	10982.1	14308.8	7994.34
368	Prevalence	Malaysia	Both	Age-standardized	Osteoarthritis hand	Rate	2021	7973.52	10622.9	5724.53
369	Prevalence	Malta	Both	Age-standardized	Osteoarthritis hand	Rate	2021	7784.39	10323.4	5593.5
370	Prevalence	Grenada	Both	Age-standardized	Osteoarthritis hand	Rate	2021	8511.54	11326.5	6136.31
371	Prevalence	Azerbaijan	Both	Age-standardized	Osteoarthritis hand	Rate	2021	13541.1	17790.2	9842.68
372	Prevalence	Lao People's Democratic Republic	Both	Age-standardized	Osteoarthritis hand	Rate	2021	5000.21	6730.74	3562.65
373	Prevalence	Sao Tome and Principe	Both	Age-standardized	Osteoarthritis hand	Rate	2021	8409.15	11250.7	6021.61
374	Prevalence	Burundi	Both	Age-standardized	Osteoarthritis hand	Rate	2021	4335.05	5847.2	3087.75
375	Prevalence	United Kingdom	Both	Age-standardized	Osteoarthritis hand	Rate	2021	8435.45	11205.4	6051.48
376	Prevalence	Nigeria	Both	Age-standardized	Osteoarthritis hand	Rate	2021	6835.23	9149.58	4871.64
377	Prevalence	Dominican Republic	Both	Age-standardized	Osteoarthritis hand	Rate	2021	8564.93	11287.4	6187.01
378	Prevalence	Romania	Both	Age-standardized	Osteoarthritis hand	Rate	2021	9269.12	12347.8	6723.44
379	Prevalence	Libya	Both	Age-standardized	Osteoarthritis hand	Rate	2021	7372.13	9830.97	5288.93
380	Prevalence	Uruguay	Both	Age-standardized	Osteoarthritis hand	Rate	2021	8569.99	11388.8	6128.33
381	Prevalence	Democratic Republic of the Congo	Both	Age-standardized	Osteoarthritis hand	Rate	2021	5967.82	8001.73	4279.07
382	Prevalence	Botswana	Both	Age-standardized	Osteoarthritis hand	Rate	2021	8710.05	11612.6	6269.01
383	Prevalence	Puerto Rico	Both	Age-standardized	Osteoarthritis hand	Rate	2021	9403.18	12413.6	6765.12
384	Prevalence	Venezuela (Bolivarian Republic of)	Both	Age-standardized	Osteoarthritis hand	Rate	2021	8643.19	11454	6230.98
385	Prevalence	Cuba	Both	Age-standardized	Osteoarthritis hand	Rate	2021	7915.27	10445.4	5687.64
386	Prevalence	Lesotho	Both	Age-standardized	Osteoarthritis hand	Rate	2021	7767.74	10346.8	5584.33
387	Prevalence	Greenland	Both	Age-standardized	Osteoarthritis hand	Rate	2021	9209.34	12205.6	6601.13
388	Prevalence	Philippines	Both	Age-standardized	Osteoarthritis hand	Rate	2021	7898.67	10529.8	5646.08
389	Prevalence	Mauritius	Both	Age-standardized	Osteoarthritis hand	Rate	2021	8605.31	11443.8	6168.78
390	Prevalence	Sierra Leone	Both	Age-standardized	Osteoarthritis hand	Rate	2021	5282.63	7078.41	3734.9
391	Prevalence	Saint Kitts and Nevis	Both	Age-standardized	Osteoarthritis hand	Rate	2021	9078.62	12066	6553.48
392	Prevalence	Israel	Both	Age-standardized	Osteoarthritis hand	Rate	2021	7790.49	10380.9	5558.97
393	Prevalence	Togo	Both	Age-standardized	Osteoarthritis hand	Rate	2021	5843.82	7852.57	4153.86
394	Prevalence	Kuwait	Both	Age-standardized	Osteoarthritis hand	Rate	2021	7540.99	10140.2	5426.56
395	Prevalence	Argentina	Both	Age-standardized	Osteoarthritis hand	Rate	2021	8988.48	11957.6	6451.61
396	Prevalence	Turkmenistan	Both	Age-standardized	Osteoarthritis hand	Rate	2021	13627.8	18007.7	9861.7
397	Prevalence	Brazil	Both	Age-standardized	Osteoarthritis hand	Rate	2021	9222.48	12298.1	6613.51
398	Prevalence	Afghanistan	Both	Age-standardized	Osteoarthritis hand	Rate	2021	3864.18	5197.67	2735.7
399	Prevalence	Tokelau	Both	Age-standardized	Osteoarthritis hand	Rate	2021	8268.45	11013.6	5940.86
400	Prevalence	Solomon Islands	Both	Age-standardized	Osteoarthritis hand	Rate	2021	6793.91	9095.06	4830.86
401	Prevalence	Myanmar	Both	Age-standardized	Osteoarthritis hand	Rate	2021	6262.26	8320.88	4459.81
402	Prevalence	Gambia	Both	Age-standardized	Osteoarthritis hand	Rate	2021	6806.96	9137.27	4833.99
403	Prevalence	Yemen	Both	Age-standardized	Osteoarthritis hand	Rate	2021	5195.84	6970.11	3696.44
404	Prevalence	South Africa	Both	Age-standardized	Osteoarthritis hand	Rate	2021	10494.9	13878.5	7573.75
405	Prevalence	Central African Republic	Both	Age-standardized	Osteoarthritis hand	Rate	2021	5364.95	7172.8	3810.66
406	Prevalence	Guinea	Both	Age-standardized	Osteoarthritis hand	Rate	2021	4194.84	5702.57	2965.4
407	Prevalence	Bolivia (Plurinational State of)	Both	Age-standardized	Osteoarthritis hand	Rate	2021	7700.3	10229.3	5532.35
408	Prevalence	Madagascar	Both	Age-standardized	Osteoarthritis hand	Rate	2021	3844.9	5208.02	2713.3
