# Supplementary material for: Global, region and country burden of osteoarthritis at different sites in middle-aged and elderly populations from 1990 to 2021: a systematic analysis of the 2021 global burden of disease study
Source: Front Med (Lausanne). 2025 May 12;12:1567303. doi: 10.3389/fmed.2025.1567303 (PMC12104184; doi:10.3389/fmed.2025.1567303)
Supplement: Supplementary Table 3 — The incidence of OA by site in 204 countries and territories in 2021 and time trends from 1900 to 2021. [file Table_3.xlsx]

## Sheet: Sheet1
	measure	location	sex	age	cause	metric	year	val	upper	lower
409	Incidence	Vanuatu	Both	Age-standardized	Osteoarthritis	Rate	2021	1394.38	1758.76	1077.06
410	Incidence	Thailand	Both	Age-standardized	Osteoarthritis	Rate	2021	1342.05	1703.48	1031.9
411	Incidence	Slovakia	Both	Age-standardized	Osteoarthritis	Rate	2021	1574.55	1998.75	1203.46
412	Incidence	Canada	Both	Age-standardized	Osteoarthritis	Rate	2021	1351.91	1708.93	1040.48
413	Incidence	Guyana	Both	Age-standardized	Osteoarthritis	Rate	2021	1663.86	2099.18	1278.53
414	Incidence	Ethiopia	Both	Age-standardized	Osteoarthritis	Rate	2021	1522.45	1916.32	1176.09
415	Incidence	Netherlands	Both	Age-standardized	Osteoarthritis	Rate	2021	1683.09	2109.64	1311.3
416	Incidence	Colombia	Both	Age-standardized	Osteoarthritis	Rate	2021	1675.62	2113.82	1292.63
417	Incidence	Chad	Both	Age-standardized	Osteoarthritis	Rate	2021	1270.41	1602.55	982.927
418	Incidence	Senegal	Both	Age-standardized	Osteoarthritis	Rate	2021	1429.88	1807.81	1093.25
419	Incidence	Rwanda	Both	Age-standardized	Osteoarthritis	Rate	2021	1296.03	1633.81	1002.79
420	Incidence	Palestine	Both	Age-standardized	Osteoarthritis	Rate	2021	1425.72	1797.17	1094.1
421	Incidence	Mongolia	Both	Age-standardized	Osteoarthritis	Rate	2021	1567.84	2051.24	1172.39
422	Incidence	Papua New Guinea	Both	Age-standardized	Osteoarthritis	Rate	2021	1332.69	1692.06	1029.81
423	Incidence	Palau	Both	Age-standardized	Osteoarthritis	Rate	2021	1673.25	2109.67	1288.12
424	Incidence	Bangladesh	Both	Age-standardized	Osteoarthritis	Rate	2021	1294.49	1645.58	991.947
425	Incidence	Maldives	Both	Age-standardized	Osteoarthritis	Rate	2021	1332.94	1695.33	1013.26
426	Incidence	Gabon	Both	Age-standardized	Osteoarthritis	Rate	2021	1562.61	1968.02	1196.82
427	Incidence	Liberia	Both	Age-standardized	Osteoarthritis	Rate	2021	1454.14	1829.8	1123.06
428	Incidence	Zimbabwe	Both	Age-standardized	Osteoarthritis	Rate	2021	1355.65	1694.1	1051.39
429	Incidence	Denmark	Both	Age-standardized	Osteoarthritis	Rate	2021	1615.85	2020.96	1256.29
430	Incidence	Norway	Both	Age-standardized	Osteoarthritis	Rate	2021	1723.25	2147.1	1345.38
431	Incidence	Chile	Both	Age-standardized	Osteoarthritis	Rate	2021	1781.21	2232.96	1386.64
432	Incidence	Algeria	Both	Age-standardized	Osteoarthritis	Rate	2021	1467.33	1857.61	1127.15
433	Incidence	Costa Rica	Both	Age-standardized	Osteoarthritis	Rate	2021	1697.75	2151.37	1305.34
434	Incidence	Dominica	Both	Age-standardized	Osteoarthritis	Rate	2021	1664.83	2097.54	1283.16
435	Incidence	Viet Nam	Both	Age-standardized	Osteoarthritis	Rate	2021	1172.99	1478.86	896.005
436	Incidence	Taiwan (Province of China)	Both	Age-standardized	Osteoarthritis	Rate	2021	1681.45	2134.27	1277.63
437	Incidence	United States of America	Both	Age-standardized	Osteoarthritis	Rate	2021	1973.46	2482.39	1526.04
438	Incidence	United States Virgin Islands	Both	Age-standardized	Osteoarthritis	Rate	2021	1811.08	2286.59	1394.63
439	Incidence	Haiti	Both	Age-standardized	Osteoarthritis	Rate	2021	1446.41	1817.33	1119.93
440	Incidence	Brunei Darussalam	Both	Age-standardized	Osteoarthritis	Rate	2021	2057.41	2594.71	1591.15
441	Incidence	El Salvador	Both	Age-standardized	Osteoarthritis	Rate	2021	1691.78	2138.8	1303.19
442	Incidence	Jamaica	Both	Age-standardized	Osteoarthritis	Rate	2021	1666.41	2093.11	1283.83
443	Incidence	Benin	Both	Age-standardized	Osteoarthritis	Rate	2021	1479.8	1861.54	1136.27
444	Incidence	Mauritania	Both	Age-standardized	Osteoarthritis	Rate	2021	1502.97	1895.57	1162.16
445	Incidence	India	Both	Age-standardized	Osteoarthritis	Rate	2021	1475.93	1868.08	1131.43
446	Incidence	Seychelles	Both	Age-standardized	Osteoarthritis	Rate	2021	1405.93	1778.51	1071.81
447	Incidence	Italy	Both	Age-standardized	Osteoarthritis	Rate	2021	1710.98	2132.89	1336.22
448	Incidence	Qatar	Both	Age-standardized	Osteoarthritis	Rate	2021	1523.82	1921.67	1177.79
449	Incidence	Monaco	Both	Age-standardized	Osteoarthritis	Rate	2021	1693.87	2129.48	1317.36
450	Incidence	Somalia	Both	Age-standardized	Osteoarthritis	Rate	2021	1258.53	1586.54	971.301
451	Incidence	Oman	Both	Age-standardized	Osteoarthritis	Rate	2021	1479.58	1875.67	1132.97
452	Incidence	Burundi	Both	Age-standardized	Osteoarthritis	Rate	2021	1240.3	1560.93	959.978
453	Incidence	Mali	Both	Age-standardized	Osteoarthritis	Rate	2021	1340.7	1694.26	1035.43
454	Incidence	Lebanon	Both	Age-standardized	Osteoarthritis	Rate	2021	1502.29	1900.23	1148.3
455	Incidence	Paraguay	Both	Age-standardized	Osteoarthritis	Rate	2021	1644.08	2081.08	1268.95
456	Incidence	Comoros	Both	Age-standardized	Osteoarthritis	Rate	2021	1369.73	1716.41	1057.7
457	Incidence	Cambodia	Both	Age-standardized	Osteoarthritis	Rate	2021	1157.53	1460.23	890.137
458	Incidence	Croatia	Both	Age-standardized	Osteoarthritis	Rate	2021	1532.74	1936.51	1168.72
459	Incidence	Grenada	Both	Age-standardized	Osteoarthritis	Rate	2021	1661.75	2091.05	1279.01
460	Incidence	Fiji	Both	Age-standardized	Osteoarthritis	Rate	2021	1624.63	2052.2	1250.03
461	Incidence	Montenegro	Both	Age-standardized	Osteoarthritis	Rate	2021	1546.3	1964.25	1176.47
462	Incidence	Azerbaijan	Both	Age-standardized	Osteoarthritis	Rate	2021	1542.25	1985.4	1157.22
463	Incidence	Democratic People's Republic of Korea	Both	Age-standardized	Osteoarthritis	Rate	2021	1450.49	1843.97	1109.11
464	Incidence	Russian Federation	Both	Age-standardized	Osteoarthritis	Rate	2021	1778.91	2264.98	1358.43
465	Incidence	Greece	Both	Age-standardized	Osteoarthritis	Rate	2021	1614.5	2027.23	1258.53
466	Incidence	Guam	Both	Age-standardized	Osteoarthritis	Rate	2021	1688.16	2122.98	1299.77
467	Incidence	Kiribati	Both	Age-standardized	Osteoarthritis	Rate	2021	1573.26	1989.08	1209.29
468	Incidence	Nauru	Both	Age-standardized	Osteoarthritis	Rate	2021	1635.2	2075.46	1256.95
469	Incidence	Bosnia and Herzegovina	Both	Age-standardized	Osteoarthritis	Rate	2021	1470	1865.24	1132.68
470	Incidence	Bahamas	Both	Age-standardized	Osteoarthritis	Rate	2021	1758.94	2219.94	1357.25
471	Incidence	Niger	Both	Age-standardized	Osteoarthritis	Rate	2021	1283.3	1627.83	991.913
472	Incidence	South Sudan	Both	Age-standardized	Osteoarthritis	Rate	2021	1270.78	1608.26	983.155
473	Incidence	Andorra	Both	Age-standardized	Osteoarthritis	Rate	2021	1650.61	2066.99	1289.04
474	Incidence	Afghanistan	Both	Age-standardized	Osteoarthritis	Rate	2021	1229.79	1554.82	949.652
475	Incidence	Nepal	Both	Age-standardized	Osteoarthritis	Rate	2021	1265.29	1613.4	968.425
476	Incidence	Morocco	Both	Age-standardized	Osteoarthritis	Rate	2021	1403.14	1774.82	1079.6
477	Incidence	Tuvalu	Both	Age-standardized	Osteoarthritis	Rate	2021	1586.4	2001.22	1221.91
478	Incidence	Estonia	Both	Age-standardized	Osteoarthritis	Rate	2021	1689.58	2154.89	1284.92
479	Incidence	Bhutan	Both	Age-standardized	Osteoarthritis	Rate	2021	1323.06	1679.42	1013.96
480	Incidence	Switzerland	Both	Age-standardized	Osteoarthritis	Rate	2021	1607.06	2008.85	1246.79
481	Incidence	American Samoa	Both	Age-standardized	Osteoarthritis	Rate	2021	1707.4	2150.99	1319.08
482	Incidence	Jordan	Both	Age-standardized	Osteoarthritis	Rate	2021	1509.43	1922.83	1156.66
483	Incidence	Ireland	Both	Age-standardized	Osteoarthritis	Rate	2021	1652.46	2075.67	1278.41
484	Incidence	Indonesia	Both	Age-standardized	Osteoarthritis	Rate	2021	1331.64	1679.15	1028.8
485	Incidence	Hungary	Both	Age-standardized	Osteoarthritis	Rate	2021	1588.84	2018.56	1215.79
486	Incidence	Guinea-Bissau	Both	Age-standardized	Osteoarthritis	Rate	2021	1357.46	1705.73	1048.63
487	Incidence	Latvia	Both	Age-standardized	Osteoarthritis	Rate	2021	1669.06	2122.87	1279.22
488	Incidence	Kazakhstan	Both	Age-standardized	Osteoarthritis	Rate	2021	1649.94	2137.49	1236.46
489	Incidence	Armenia	Both	Age-standardized	Osteoarthritis	Rate	2021	1514.71	1943.9	1140.84
490	Incidence	United Kingdom	Both	Age-standardized	Osteoarthritis	Rate	2021	1819.66	2264.53	1425.87
491	Incidence	Ecuador	Both	Age-standardized	Osteoarthritis	Rate	2021	1743.46	2205.39	1344.16
492	Incidence	Belize	Both	Age-standardized	Osteoarthritis	Rate	2021	1720.11	2174.12	1323.93
493	Incidence	Australia	Both	Age-standardized	Osteoarthritis	Rate	2021	1836.57	2320.63	1425.04
494	Incidence	New Zealand	Both	Age-standardized	Osteoarthritis	Rate	2021	1886.05	2364.12	1468.82
495	Incidence	Kyrgyzstan	Both	Age-standardized	Osteoarthritis	Rate	2021	1491.13	1921.35	1127.43
496	Incidence	Congo	Both	Age-standardized	Osteoarthritis	Rate	2021	1517.68	1918.72	1170.57
497	Incidence	United Arab Emirates	Both	Age-standardized	Osteoarthritis	Rate	2021	1444.51	1829.14	1110.83
498	Incidence	Micronesia (Federated States of)	Both	Age-standardized	Osteoarthritis	Rate	2021	1595.62	2022.27	1231.43
499	Incidence	Saudi Arabia	Both	Age-standardized	Osteoarthritis	Rate	2021	1526.89	1932.97	1168.74
500	Incidence	Panama	Both	Age-standardized	Osteoarthritis	Rate	2021	1651.84	2085.98	1278.84
501	Incidence	Cabo Verde	Both	Age-standardized	Osteoarthritis	Rate	2021	1501.89	1903.91	1153.45
502	Incidence	Coted'Ivoire	Both	Age-standardized	Osteoarthritis	Rate	2021	1425.1	1805.81	1099.57
503	Incidence	Eritrea	Both	Age-standardized	Osteoarthritis	Rate	2021	1289.1	1625.89	988.494
504	Incidence	Malaysia	Both	Age-standardized	Osteoarthritis	Rate	2021	1373.18	1731.09	1053.99
505	Incidence	Turkey	Both	Age-standardized	Osteoarthritis	Rate	2021	1491.67	1889.04	1141.39
506	Incidence	Timor-Leste	Both	Age-standardized	Osteoarthritis	Rate	2021	1165.88	1472.6	889.671
507	Incidence	Iceland	Both	Age-standardized	Osteoarthritis	Rate	2021	1671.46	2087.56	1303.88
508	Incidence	Cook Islands	Both	Age-standardized	Osteoarthritis	Rate	2021	1722.41	2178.38	1329.39
509	Incidence	Kenya	Both	Age-standardized	Osteoarthritis	Rate	2021	1579.37	1986.32	1220.76
510	Incidence	Botswana	Both	Age-standardized	Osteoarthritis	Rate	2021	1605.89	2010.45	1241.85
511	Incidence	Sierra Leone	Both	Age-standardized	Osteoarthritis	Rate	2021	1374.87	1726.89	1060.43
512	Incidence	Burkina Faso	Both	Age-standardized	Osteoarthritis	Rate	2021	1314.69	1666.21	1012.86
513	Incidence	Northern Mariana Islands	Both	Age-standardized	Osteoarthritis	Rate	2021	1656.6	2089.32	1273.09
514	Incidence	Zambia	Both	Age-standardized	Osteoarthritis	Rate	2021	1371.52	1721.61	1061.82
515	Incidence	Myanmar	Both	Age-standardized	Osteoarthritis	Rate	2021	1236.06	1566.06	946.684
516	Incidence	Egypt	Both	Age-standardized	Osteoarthritis	Rate	2021	1439.11	1821.58	1104.67
517	Incidence	Samoa	Both	Age-standardized	Osteoarthritis	Rate	2021	1601.61	2024.63	1233.22
518	Incidence	Japan	Both	Age-standardized	Osteoarthritis	Rate	2021	2052.02	2574.56	1591.93
519	Incidence	Portugal	Both	Age-standardized	Osteoarthritis	Rate	2021	1634.08	2061.13	1273.77
520	Incidence	Czechia	Both	Age-standardized	Osteoarthritis	Rate	2021	1573.2	1994.19	1205.72
521	Incidence	Mozambique	Both	Age-standardized	Osteoarthritis	Rate	2021	1311.64	1655.64	1015.23
522	Incidence	Bermuda	Both	Age-standardized	Osteoarthritis	Rate	2021	1805.16	2279.27	1387.25
523	Incidence	Slovenia	Both	Age-standardized	Osteoarthritis	Rate	2021	1560.68	1979.92	1196.84
524	Incidence	Sao Tome and Principe	Both	Age-standardized	Osteoarthritis	Rate	2021	1567.49	1985.55	1203.51
525	Incidence	Angola	Both	Age-standardized	Osteoarthritis	Rate	2021	1530.24	1931.18	1175.95
526	Incidence	Georgia	Both	Age-standardized	Osteoarthritis	Rate	2021	1459.37	1867.5	1107.66
527	Incidence	Equatorial Guinea	Both	Age-standardized	Osteoarthritis	Rate	2021	1575.94	1989.44	1211.75
528	Incidence	Cuba	Both	Age-standardized	Osteoarthritis	Rate	2021	1671.24	2101.1	1287.21
529	Incidence	Puerto Rico	Both	Age-standardized	Osteoarthritis	Rate	2021	1849.88	2342.14	1427.42
530	Incidence	Tajikistan	Both	Age-standardized	Osteoarthritis	Rate	2021	1332.85	1700.2	1014.63
531	Incidence	Ghana	Both	Age-standardized	Osteoarthritis	Rate	2021	1542.36	1937.97	1186.34
532	Incidence	Niue	Both	Age-standardized	Osteoarthritis	Rate	2021	1683.36	2126.24	1291.81
533	Incidence	Namibia	Both	Age-standardized	Osteoarthritis	Rate	2021	1479.49	1860.56	1144.15
534	Incidence	Malawi	Both	Age-standardized	Osteoarthritis	Rate	2021	1336.28	1684.06	1028.35
535	Incidence	Saint Vincent and the Grenadines	Both	Age-standardized	Osteoarthritis	Rate	2021	1657.48	2097.06	1278.72
536	Incidence	Syrian Arab Republic	Both	Age-standardized	Osteoarthritis	Rate	2021	1425.1	1812.19	1090.74
537	Incidence	Tunisia	Both	Age-standardized	Osteoarthritis	Rate	2021	1455.59	1837.54	1117.1
538	Incidence	Sweden	Both	Age-standardized	Osteoarthritis	Rate	2021	1505.38	1888.84	1158.26
539	Incidence	Belarus	Both	Age-standardized	Osteoarthritis	Rate	2021	1642.08	2083.17	1254.78
540	Incidence	United Republic of Tanzania	Both	Age-standardized	Osteoarthritis	Rate	2021	1371.42	1714.95	1061.74
541	Incidence	Sri Lanka	Both	Age-standardized	Osteoarthritis	Rate	2021	1275.65	1620.65	977.96
542	Incidence	Singapore	Both	Age-standardized	Osteoarthritis	Rate	2021	2046.75	2562.65	1578.25
543	Incidence	Yemen	Both	Age-standardized	Osteoarthritis	Rate	2021	1256.64	1582	971.232
544	Incidence	Finland	Both	Age-standardized	Osteoarthritis	Rate	2021	1649.2	2062.46	1285.2
545	Incidence	San Marino	Both	Age-standardized	Osteoarthritis	Rate	2021	1681.22	2094.24	1308.47
546	Incidence	Tonga	Both	Age-standardized	Osteoarthritis	Rate	2021	1583.22	2008.71	1220.57
547	Incidence	Spain	Both	Age-standardized	Osteoarthritis	Rate	2021	1650.03	2066.88	1284.76
548	Incidence	Togo	Both	Age-standardized	Osteoarthritis	Rate	2021	1412.62	1793.53	1092.13
549	Incidence	Lithuania	Both	Age-standardized	Osteoarthritis	Rate	2021	1653.34	2109.3	1264.95
550	Incidence	Serbia	Both	Age-standardized	Osteoarthritis	Rate	2021	1498.5	1887.39	1154.11
551	Incidence	Nigeria	Both	Age-standardized	Osteoarthritis	Rate	2021	1528.76	1921.26	1182.37
552	Incidence	Uzbekistan	Both	Age-standardized	Osteoarthritis	Rate	2021	1513.09	1946.96	1137.3
553	Incidence	Germany	Both	Age-standardized	Osteoarthritis	Rate	2021	1658.22	2079.85	1294.25
554	Incidence	Albania	Both	Age-standardized	Osteoarthritis	Rate	2021	1357.65	1704.26	1055.26
555	Incidence	France	Both	Age-standardized	Osteoarthritis	Rate	2021	1640.08	2053.35	1277.51
556	Incidence	Philippines	Both	Age-standardized	Osteoarthritis	Rate	2021	1306.37	1653.58	1002.09
557	Incidence	Eswatini	Both	Age-standardized	Osteoarthritis	Rate	2021	1600.85	2003.33	1247.14
558	Incidence	Malta	Both	Age-standardized	Osteoarthritis	Rate	2021	1651.53	2058.81	1286.2
559	Incidence	Cyprus	Both	Age-standardized	Osteoarthritis	Rate	2021	1617.72	2022.54	1263.68
560	Incidence	The former Yugoslav Republic of Macedonia	Both	Age-standardized	Osteoarthritis	Rate	2021	0	0	0
561	Incidence	Dominican Republic	Both	Age-standardized	Osteoarthritis	Rate	2021	1692.05	2135.74	1299.28
562	Incidence	Saint Kitts and Nevis	Both	Age-standardized	Osteoarthritis	Rate	2021	1743.25	2194.52	1342.09
563	Incidence	Republic of Korea	Both	Age-standardized	Osteoarthritis	Rate	2021	2096.88	2638.88	1626.18
564	Incidence	China	Both	Age-standardized	Osteoarthritis	Rate	2021	1623.85	2060.15	1249.14
565	Incidence	Honduras	Both	Age-standardized	Osteoarthritis	Rate	2021	1588.65	2004.61	1225.13
566	Incidence	Guatemala	Both	Age-standardized	Osteoarthritis	Rate	2021	1567.68	1978.41	1208.36
567	Incidence	Bulgaria	Both	Age-standardized	Osteoarthritis	Rate	2021	1547.3	1964.01	1184.27
568	Incidence	Marshall Islands	Both	Age-standardized	Osteoarthritis	Rate	2021	1565.26	1967.11	1207.29
569	Incidence	Belgium	Both	Age-standardized	Osteoarthritis	Rate	2021	1639.43	2052.51	1277.77
570	Incidence	Central African Republic	Both	Age-standardized	Osteoarthritis	Rate	2021	1298.58	1633.05	1002.94
571	Incidence	Bahrain	Both	Age-standardized	Osteoarthritis	Rate	2021	1503.42	1912.22	1150.26
572	Incidence	Antigua and Barbuda	Both	Age-standardized	Osteoarthritis	Rate	2021	1714.73	2174.39	1322.25
573	Incidence	Iraq	Both	Age-standardized	Osteoarthritis	Rate	2021	1427.99	1803.38	1095.15
574	Incidence	Saint Lucia	Both	Age-standardized	Osteoarthritis	Rate	2021	1686.95	2125.65	1307.52
575	Incidence	Turkmenistan	Both	Age-standardized	Osteoarthritis	Rate	2021	1531.16	1983.4	1154.75
576	Incidence	Tokelau	Both	Age-standardized	Osteoarthritis	Rate	2021	1620.08	2038.07	1247.78
577	Incidence	Djibouti	Both	Age-standardized	Osteoarthritis	Rate	2021	1426.99	1809.73	1094.9
578	Incidence	Gambia	Both	Age-standardized	Osteoarthritis	Rate	2021	1472.96	1849.15	1136.49
579	Incidence	Lao People's Democratic Republic	Both	Age-standardized	Osteoarthritis	Rate	2021	1174.53	1477.8	900.296
580	Incidence	Democratic Republic of the Congo	Both	Age-standardized	Osteoarthritis	Rate	2021	1339.53	1679.91	1036.98
581	Incidence	Poland	Both	Age-standardized	Osteoarthritis	Rate	2021	1660.17	2099.47	1275.8
582	Incidence	South Africa	Both	Age-standardized	Osteoarthritis	Rate	2021	1767.1	2215.32	1365.83
583	Incidence	Lesotho	Both	Age-standardized	Osteoarthritis	Rate	2021	1518.26	1904.92	1170.32
584	Incidence	Greenland	Both	Age-standardized	Osteoarthritis	Rate	2021	1382.84	1743.56	1066
585	Incidence	Barbados	Both	Age-standardized	Osteoarthritis	Rate	2021	1764.67	2231.09	1357.46
586	Incidence	Republic of Moldova	Both	Age-standardized	Osteoarthritis	Rate	2021	1552.08	1960.25	1199.05
587	Incidence	Mauritius	Both	Age-standardized	Osteoarthritis	Rate	2021	1401.01	1781.72	1075.44
588	Incidence	Pakistan	Both	Age-standardized	Osteoarthritis	Rate	2021	1349.43	1718.65	1033.34
589	Incidence	Mexico	Both	Age-standardized	Osteoarthritis	Rate	2021	1865.12	2335.22	1445.48
590	Incidence	Kuwait	Both	Age-standardized	Osteoarthritis	Rate	2021	1557.73	1978	1193.44
591	Incidence	Cameroon	Both	Age-standardized	Osteoarthritis	Rate	2021	1496.71	1884.31	1151.2
592	Incidence	Madagascar	Both	Age-standardized	Osteoarthritis	Rate	2021	1239.71	1558.81	959.745
593	Incidence	Guinea	Both	Age-standardized	Osteoarthritis	Rate	2021	1331.03	1684.95	1027.25
594	Incidence	Iran (Islamic Republic of)	Both	Age-standardized	Osteoarthritis	Rate	2021	1483.14	1866.43	1143.13
595	Incidence	Israel	Both	Age-standardized	Osteoarthritis	Rate	2021	1648.71	2051.49	1283.55
596	Incidence	Ukraine	Both	Age-standardized	Osteoarthritis	Rate	2021	1693.85	2157.88	1296.18
597	Incidence	Uganda	Both	Age-standardized	Osteoarthritis	Rate	2021	1312.3	1645.8	1018.35
598	Incidence	Nicaragua	Both	Age-standardized	Osteoarthritis	Rate	2021	1614.59	2037.85	1245.55
599	Incidence	Argentina	Both	Age-standardized	Osteoarthritis	Rate	2021	1764.65	2217.16	1372.07
600	Incidence	Luxembourg	Both	Age-standardized	Osteoarthritis	Rate	2021	1644.97	2063.17	1281.43
601	Incidence	Suriname	Both	Age-standardized	Osteoarthritis	Rate	2021	1728.95	2186.18	1327.26
602	Incidence	Solomon Islands	Both	Age-standardized	Osteoarthritis	Rate	2021	1467.67	1857.58	1125.58
603	Incidence	Trinidad and Tobago	Both	Age-standardized	Osteoarthritis	Rate	2021	1732.93	2182.17	1327.95
604	Incidence	Brazil	Both	Age-standardized	Osteoarthritis	Rate	2021	1791.68	2252.44	1385.28
605	Incidence	Austria	Both	Age-standardized	Osteoarthritis	Rate	2021	1643.59	2055.14	1282.09
606	Incidence	Bolivia (Plurinational State of)	Both	Age-standardized	Osteoarthritis	Rate	2021	1647.63	2071.95	1276.02
607	Incidence	Venezuela (Bolivarian Republic of)	Both	Age-standardized	Osteoarthritis	Rate	2021	1683.83	2127.09	1294.36
608	Incidence	Romania	Both	Age-standardized	Osteoarthritis	Rate	2021	1473.04	1863.77	1132
609	Incidence	Peru	Both	Age-standardized	Osteoarthritis	Rate	2021	1710.16	2160.19	1315.51
610	Incidence	Uruguay	Both	Age-standardized	Osteoarthritis	Rate	2021	1767.26	2222.59	1368.61
611	Incidence	Sudan	Both	Age-standardized	Osteoarthritis	Rate	2021	1337.26	1687.82	1022.77
612	Incidence	Libya	Both	Age-standardized	Osteoarthritis	Rate	2021	1487.54	1878.37	1141.75
409	Incidence	China	Both	Age-standardized	Osteoarthritis hip	Rate	2021	41.0599	70.3621	20.5235
410	Incidence	Marshall Islands	Both	Age-standardized	Osteoarthritis hip	Rate	2021	50.7975	85.1639	25.5284
411	Incidence	Mozambique	Both	Age-standardized	Osteoarthritis hip	Rate	2021	60.2161	103.142	30.193
412	Incidence	Eswatini	Both	Age-standardized	Osteoarthritis hip	Rate	2021	82.1862	139.211	41.6937
413	Incidence	Guinea-Bissau	Both	Age-standardized	Osteoarthritis hip	Rate	2021	54.066	92.5431	27.0666
414	Incidence	Hungary	Both	Age-standardized	Osteoarthritis hip	Rate	2021	99.9901	172.034	49.9572
415	Incidence	Thailand	Both	Age-standardized	Osteoarthritis hip	Rate	2021	48.627	83.0689	24.4013
416	Incidence	Vanuatu	Both	Age-standardized	Osteoarthritis hip	Rate	2021	50.7255	86.2712	25.5639
417	Incidence	Slovakia	Both	Age-standardized	Osteoarthritis hip	Rate	2021	97.916	167.266	49.1725
418	Incidence	Guam	Both	Age-standardized	Osteoarthritis hip	Rate	2021	63.887	108.57	32.1853
419	Incidence	Equatorial Guinea	Both	Age-standardized	Osteoarthritis hip	Rate	2021	74.1002	127.217	37.3689
420	Incidence	United States of America	Both	Age-standardized	Osteoarthritis hip	Rate	2021	141.295	225.38	76.8117
421	Incidence	Democratic People's Republic of Korea	Both	Age-standardized	Osteoarthritis hip	Rate	2021	31.9678	54.6126	16.0262
422	Incidence	Tuvalu	Both	Age-standardized	Osteoarthritis hip	Rate	2021	55.0299	93.3887	27.7261
423	Incidence	Timor-Leste	Both	Age-standardized	Osteoarthritis hip	Rate	2021	37.503	64.8561	18.9423
424	Incidence	Japan	Both	Age-standardized	Osteoarthritis hip	Rate	2021	69.9234	113.158	37.0612
425	Incidence	Denmark	Both	Age-standardized	Osteoarthritis hip	Rate	2021	124.95	200.844	67.651
426	Incidence	Norway	Both	Age-standardized	Osteoarthritis hip	Rate	2021	114.275	182.788	61.8025
427	Incidence	Ireland	Both	Age-standardized	Osteoarthritis hip	Rate	2021	119.261	188.84	64.7277
428	Incidence	Rwanda	Both	Age-standardized	Osteoarthritis hip	Rate	2021	60.6233	103.374	30.4458
429	Incidence	Zimbabwe	Both	Age-standardized	Osteoarthritis hip	Rate	2021	64.8065	108.986	33.0537
430	Incidence	Palestine	Both	Age-standardized	Osteoarthritis hip	Rate	2021	43.4795	75.4297	21.4218
431	Incidence	Mali	Both	Age-standardized	Osteoarthritis hip	Rate	2021	54.3678	93.3422	27.2186
432	Incidence	Armenia	Both	Age-standardized	Osteoarthritis hip	Rate	2021	90.4722	154.586	45.3828
433	Incidence	Haiti	Both	Age-standardized	Osteoarthritis hip	Rate	2021	45.5094	76.3076	23.22
434	Incidence	Albania	Both	Age-standardized	Osteoarthritis hip	Rate	2021	90.1147	154.635	45.3239
435	Incidence	Sudan	Both	Age-standardized	Osteoarthritis hip	Rate	2021	42.3672	73.4995	20.8498
436	Incidence	Lithuania	Both	Age-standardized	Osteoarthritis hip	Rate	2021	95.3904	162.746	48.2641
437	Incidence	Costa Rica	Both	Age-standardized	Osteoarthritis hip	Rate	2021	54.3692	93.1429	27.3779
438	Incidence	Oman	Both	Age-standardized	Osteoarthritis hip	Rate	2021	50.2184	86.6314	24.9302
439	Incidence	Bhutan	Both	Age-standardized	Osteoarthritis hip	Rate	2021	40.8021	70.4562	20.139
440	Incidence	Antigua and Barbuda	Both	Age-standardized	Osteoarthritis hip	Rate	2021	58.6176	99.3303	29.8902
441	Incidence	Brunei Darussalam	Both	Age-standardized	Osteoarthritis hip	Rate	2021	76.1859	123.383	40.3108
442	Incidence	Jordan	Both	Age-standardized	Osteoarthritis hip	Rate	2021	50.9208	88.7831	25.1331
443	Incidence	Kazakhstan	Both	Age-standardized	Osteoarthritis hip	Rate	2021	97.6649	167.806	48.9544
444	Incidence	Coted'Ivoire	Both	Age-standardized	Osteoarthritis hip	Rate	2021	60.1331	103.603	30.4712
445	Incidence	Seychelles	Both	Age-standardized	Osteoarthritis hip	Rate	2021	51.5792	88.3063	26.0265
446	Incidence	Syrian Arab Republic	Both	Age-standardized	Osteoarthritis hip	Rate	2021	44.8502	77.7689	22.2571
447	Incidence	Bangladesh	Both	Age-standardized	Osteoarthritis hip	Rate	2021	34.8708	60.3524	17.479
448	Incidence	Liberia	Both	Age-standardized	Osteoarthritis hip	Rate	2021	62.8498	108.662	31.5994
449	Incidence	United States Virgin Islands	Both	Age-standardized	Osteoarthritis hip	Rate	2021	70.9059	121.993	36.015
450	Incidence	Sweden	Both	Age-standardized	Osteoarthritis hip	Rate	2021	110.834	180.424	58.9686
451	Incidence	Bahrain	Both	Age-standardized	Osteoarthritis hip	Rate	2021	53.2939	93.219	26.2497
452	Incidence	Germany	Both	Age-standardized	Osteoarthritis hip	Rate	2021	119.673	192.021	64.9565
453	Incidence	Slovenia	Both	Age-standardized	Osteoarthritis hip	Rate	2021	99.3858	169.123	50.1758
454	Incidence	Honduras	Both	Age-standardized	Osteoarthritis hip	Rate	2021	48.8153	82.87	24.769
455	Incidence	Egypt	Both	Age-standardized	Osteoarthritis hip	Rate	2021	49.2831	85.4722	24.4401
456	Incidence	Gabon	Both	Age-standardized	Osteoarthritis hip	Rate	2021	77.5357	131.729	39.0542
457	Incidence	Cameroon	Both	Age-standardized	Osteoarthritis hip	Rate	2021	67.4426	116.407	33.9085
458	Incidence	Saint Lucia	Both	Age-standardized	Osteoarthritis hip	Rate	2021	60.4269	102.475	30.7481
459	Incidence	Singapore	Both	Age-standardized	Osteoarthritis hip	Rate	2021	76.7044	123.876	40.4349
460	Incidence	Saint Vincent and the Grenadines	Both	Age-standardized	Osteoarthritis hip	Rate	2021	59.4547	100.182	30.1605
461	Incidence	Djibouti	Both	Age-standardized	Osteoarthritis hip	Rate	2021	66.1687	113.246	33.149
462	Incidence	Pakistan	Both	Age-standardized	Osteoarthritis hip	Rate	2021	42.6116	73.4452	21.3185
463	Incidence	Uganda	Both	Age-standardized	Osteoarthritis hip	Rate	2021	60.774	103.681	30.3493
464	Incidence	Kenya	Both	Age-standardized	Osteoarthritis hip	Rate	2021	71.9785	122.087	36.2823
465	Incidence	Bulgaria	Both	Age-standardized	Osteoarthritis hip	Rate	2021	96.3582	165.724	48.7642
466	Incidence	Spain	Both	Age-standardized	Osteoarthritis hip	Rate	2021	123.048	197.898	66.5608
467	Incidence	Belize	Both	Age-standardized	Osteoarthritis hip	Rate	2021	65.2969	111.572	32.9628
468	Incidence	Nauru	Both	Age-standardized	Osteoarthritis hip	Rate	2021	57.6497	98.0913	29.2115
469	Incidence	Burkina Faso	Both	Age-standardized	Osteoarthritis hip	Rate	2021	56.2178	96.1126	28.3413
470	Incidence	Saudi Arabia	Both	Age-standardized	Osteoarthritis hip	Rate	2021	54.4519	95.276	26.7965
471	Incidence	Nepal	Both	Age-standardized	Osteoarthritis hip	Rate	2021	37.9198	65.5468	19.0207
472	Incidence	Comoros	Both	Age-standardized	Osteoarthritis hip	Rate	2021	63.0487	108.18	31.7329
473	Incidence	Georgia	Both	Age-standardized	Osteoarthritis hip	Rate	2021	90.6955	156.017	45.1664
474	Incidence	Panama	Both	Age-standardized	Osteoarthritis hip	Rate	2021	51.3699	87.534	25.9045
475	Incidence	United Republic of Tanzania	Both	Age-standardized	Osteoarthritis hip	Rate	2021	65.4247	111.874	32.7506
476	Incidence	New Zealand	Both	Age-standardized	Osteoarthritis hip	Rate	2021	112.435	180.826	60.2709
477	Incidence	Turkey	Both	Age-standardized	Osteoarthritis hip	Rate	2021	48.9192	84.901	24.1687
478	Incidence	Kiribati	Both	Age-standardized	Osteoarthritis hip	Rate	2021	52.6865	89.1235	26.6604
479	Incidence	Taiwan (Province of China)	Both	Age-standardized	Osteoarthritis hip	Rate	2021	41.1742	71.0603	20.453
480	Incidence	Viet Nam	Both	Age-standardized	Osteoarthritis hip	Rate	2021	38.6456	66.0478	19.4856
481	Incidence	Cook Islands	Both	Age-standardized	Osteoarthritis hip	Rate	2021	68.5428	117.623	34.3392
482	Incidence	Iraq	Both	Age-standardized	Osteoarthritis hip	Rate	2021	46.47	81.1436	22.9518
483	Incidence	Latvia	Both	Age-standardized	Osteoarthritis hip	Rate	2021	97.8792	168.375	48.8457
484	Incidence	South Sudan	Both	Age-standardized	Osteoarthritis hip	Rate	2021	61.5941	104.633	31.1039
485	Incidence	Barbados	Both	Age-standardized	Osteoarthritis hip	Rate	2021	63.4282	107.332	32.2245
486	Incidence	Botswana	Both	Age-standardized	Osteoarthritis hip	Rate	2021	78.508	133.506	39.6835
487	Incidence	Belarus	Both	Age-standardized	Osteoarthritis hip	Rate	2021	93.829	160.954	47.1527
488	Incidence	Ethiopia	Both	Age-standardized	Osteoarthritis hip	Rate	2021	64.1443	109.352	32.2157
489	Incidence	Chad	Both	Age-standardized	Osteoarthritis hip	Rate	2021	51.2086	87.1453	25.8522
490	Incidence	Niger	Both	Age-standardized	Osteoarthritis hip	Rate	2021	51.3808	87.4144	25.6781
491	Incidence	Indonesia	Both	Age-standardized	Osteoarthritis hip	Rate	2021	46.9811	80.0832	23.6681
492	Incidence	Bosnia and Herzegovina	Both	Age-standardized	Osteoarthritis hip	Rate	2021	91.6795	156.271	46.3313
493	Incidence	Czechia	Both	Age-standardized	Osteoarthritis hip	Rate	2021	99.264	168.812	49.9746
494	Incidence	Palau	Both	Age-standardized	Osteoarthritis hip	Rate	2021	65.1204	110.667	32.8004
495	Incidence	United Arab Emirates	Both	Age-standardized	Osteoarthritis hip	Rate	2021	54.7133	95.9309	27.0415
496	Incidence	Sri Lanka	Both	Age-standardized	Osteoarthritis hip	Rate	2021	43.0216	73.8456	21.808
497	Incidence	San Marino	Both	Age-standardized	Osteoarthritis hip	Rate	2021	121.888	195.013	65.2081
498	Incidence	France	Both	Age-standardized	Osteoarthritis hip	Rate	2021	121.951	193.976	66.0979
499	Incidence	Senegal	Both	Age-standardized	Osteoarthritis hip	Rate	2021	58.6458	100.532	29.1682
500	Incidence	Suriname	Both	Age-standardized	Osteoarthritis hip	Rate	2021	60.8138	103.561	30.9474
501	Incidence	Lebanon	Both	Age-standardized	Osteoarthritis hip	Rate	2021	48.0911	83.1926	23.7138
502	Incidence	United Kingdom	Both	Age-standardized	Osteoarthritis hip	Rate	2021	126.191	202.152	67.9409
503	Incidence	Nicaragua	Both	Age-standardized	Osteoarthritis hip	Rate	2021	50.4417	85.8378	25.7481
504	Incidence	Malawi	Both	Age-standardized	Osteoarthritis hip	Rate	2021	62.538	106.736	31.637
505	Incidence	Australia	Both	Age-standardized	Osteoarthritis hip	Rate	2021	118.292	190.151	63.5961
506	Incidence	Northern Mariana Islands	Both	Age-standardized	Osteoarthritis hip	Rate	2021	62.7864	105.636	32.0021
507	Incidence	Iceland	Both	Age-standardized	Osteoarthritis hip	Rate	2021	134.406	215.246	71.8742
508	Incidence	Zambia	Both	Age-standardized	Osteoarthritis hip	Rate	2021	64.2204	109.788	32.2876
509	Incidence	Serbia	Both	Age-standardized	Osteoarthritis hip	Rate	2021	97.5094	166.933	48.5886
510	Incidence	Tonga	Both	Age-standardized	Osteoarthritis hip	Rate	2021	59.5995	101.692	30.1503
511	Incidence	Mongolia	Both	Age-standardized	Osteoarthritis hip	Rate	2021	84.1921	143.792	41.9515
512	Incidence	Trinidad and Tobago	Both	Age-standardized	Osteoarthritis hip	Rate	2021	63.4132	108.356	32.1211
513	Incidence	Republic of Korea	Both	Age-standardized	Osteoarthritis hip	Rate	2021	75.3179	122.147	39.7474
514	Incidence	Tunisia	Both	Age-standardized	Osteoarthritis hip	Rate	2021	45.1041	77.7502	22.213
515	Incidence	Cabo Verde	Both	Age-standardized	Osteoarthritis hip	Rate	2021	63.3554	107.881	31.586
516	Incidence	Maldives	Both	Age-standardized	Osteoarthritis hip	Rate	2021	47.1304	80.5408	23.7541
517	Incidence	Angola	Both	Age-standardized	Osteoarthritis hip	Rate	2021	61.5814	105.171	31.0214
518	Incidence	Papua New Guinea	Both	Age-standardized	Osteoarthritis hip	Rate	2021	45.1982	76.4199	22.7401
519	Incidence	Dominica	Both	Age-standardized	Osteoarthritis hip	Rate	2021	60.5877	102.987	30.9178
520	Incidence	Namibia	Both	Age-standardized	Osteoarthritis hip	Rate	2021	68.7954	115.792	34.9681
521	Incidence	Netherlands	Both	Age-standardized	Osteoarthritis hip	Rate	2021	117.662	186.131	63.6844
522	Incidence	Chile	Both	Age-standardized	Osteoarthritis hip	Rate	2021	109.164	174.725	59.0115
523	Incidence	Ecuador	Both	Age-standardized	Osteoarthritis hip	Rate	2021	64.9812	109.918	32.688
524	Incidence	American Samoa	Both	Age-standardized	Osteoarthritis hip	Rate	2021	68.1505	117.373	34.2977
525	Incidence	Cuba	Both	Age-standardized	Osteoarthritis hip	Rate	2021	60.0829	101.499	30.2912
526	Incidence	Argentina	Both	Age-standardized	Osteoarthritis hip	Rate	2021	101.664	162.986	55.3239
527	Incidence	Venezuela (Bolivarian Republic of)	Both	Age-standardized	Osteoarthritis hip	Rate	2021	52.8515	89.3339	26.7122
528	Incidence	Israel	Both	Age-standardized	Osteoarthritis hip	Rate	2021	110.109	176.439	59.6134
529	Incidence	Bolivia (Plurinational State of)	Both	Age-standardized	Osteoarthritis hip	Rate	2021	56.6936	96.0818	28.9398
530	Incidence	Andorra	Both	Age-standardized	Osteoarthritis hip	Rate	2021	120.581	193.602	65.1868
531	Incidence	Canada	Both	Age-standardized	Osteoarthritis hip	Rate	2021	94.5146	149.416	52.6205
532	Incidence	Afghanistan	Both	Age-standardized	Osteoarthritis hip	Rate	2021	36.8327	63.5249	18.3151
533	Incidence	Italy	Both	Age-standardized	Osteoarthritis hip	Rate	2021	107.576	172.438	58.0955
534	Incidence	Congo	Both	Age-standardized	Osteoarthritis hip	Rate	2021	68.6664	117.925	34.2563
535	Incidence	Kuwait	Both	Age-standardized	Osteoarthritis hip	Rate	2021	56.1387	97.9144	27.6373
536	Incidence	Russian Federation	Both	Age-standardized	Osteoarthritis hip	Rate	2021	103.876	176.754	52.1538
537	Incidence	Grenada	Both	Age-standardized	Osteoarthritis hip	Rate	2021	57.5286	97.3469	29.1787
538	Incidence	Montenegro	Both	Age-standardized	Osteoarthritis hip	Rate	2021	96.647	165.625	48.9956
539	Incidence	Yemen	Both	Age-standardized	Osteoarthritis hip	Rate	2021	35.3497	60.5451	17.6509
540	Incidence	Paraguay	Both	Age-standardized	Osteoarthritis hip	Rate	2021	57.2064	96.6247	29.255
541	Incidence	Solomon Islands	Both	Age-standardized	Osteoarthritis hip	Rate	2021	49.6609	84.1557	25.2353
542	Incidence	Lesotho	Both	Age-standardized	Osteoarthritis hip	Rate	2021	69.9465	118.28	35.6328
543	Incidence	Saint Kitts and Nevis	Both	Age-standardized	Osteoarthritis hip	Rate	2021	64.0564	108.523	32.3852
544	Incidence	Turkmenistan	Both	Age-standardized	Osteoarthritis hip	Rate	2021	92.8924	160.548	46.6733
545	Incidence	Belgium	Both	Age-standardized	Osteoarthritis hip	Rate	2021	114.1	180.648	61.9672
546	Incidence	Central African Republic	Both	Age-standardized	Osteoarthritis hip	Rate	2021	56.2101	94.9351	28.4664
547	Incidence	Malta	Both	Age-standardized	Osteoarthritis hip	Rate	2021	117.638	187.617	63.3127
548	Incidence	Guatemala	Both	Age-standardized	Osteoarthritis hip	Rate	2021	47.141	79.4669	23.8707
549	Incidence	Morocco	Both	Age-standardized	Osteoarthritis hip	Rate	2021	44.475	77.0005	22.0248
550	Incidence	Madagascar	Both	Age-standardized	Osteoarthritis hip	Rate	2021	56.7061	96.7852	28.5096
551	Incidence	Bermuda	Both	Age-standardized	Osteoarthritis hip	Rate	2021	68.7349	117.412	34.4328
552	Incidence	Gambia	Both	Age-standardized	Osteoarthritis hip	Rate	2021	59.4956	101.721	30.042
553	Incidence	Uzbekistan	Both	Age-standardized	Osteoarthritis hip	Rate	2021	88.9165	151.847	44.373
554	Incidence	Eritrea	Both	Age-standardized	Osteoarthritis hip	Rate	2021	54.7961	92.527	27.5783
555	Incidence	Puerto Rico	Both	Age-standardized	Osteoarthritis hip	Rate	2021	73.2094	125.074	36.776
556	Incidence	Sao Tome and Principe	Both	Age-standardized	Osteoarthritis hip	Rate	2021	63.1794	108.274	31.5093
557	Incidence	Ghana	Both	Age-standardized	Osteoarthritis hip	Rate	2021	63.1392	108.71	31.6321
558	Incidence	Togo	Both	Age-standardized	Osteoarthritis hip	Rate	2021	55.8737	95.4646	28.1746
559	Incidence	Romania	Both	Age-standardized	Osteoarthritis hip	Rate	2021	96.7875	165.954	49.1735
560	Incidence	Colombia	Both	Age-standardized	Osteoarthritis hip	Rate	2021	51.5842	87.81	26.0234
561	Incidence	Guyana	Both	Age-standardized	Osteoarthritis hip	Rate	2021	57.4511	97.7555	29.3056
562	Incidence	Cyprus	Both	Age-standardized	Osteoarthritis hip	Rate	2021	109.501	173.867	59.5887
563	Incidence	Monaco	Both	Age-standardized	Osteoarthritis hip	Rate	2021	126.689	203.178	68.1162
564	Incidence	Portugal	Both	Age-standardized	Osteoarthritis hip	Rate	2021	111.816	176.401	60.2336
565	Incidence	Malaysia	Both	Age-standardized	Osteoarthritis hip	Rate	2021	50.6202	86.7216	25.2662
566	Incidence	Algeria	Both	Age-standardized	Osteoarthritis hip	Rate	2021	46.9173	80.8871	23.0745
567	Incidence	Guinea	Both	Age-standardized	Osteoarthritis hip	Rate	2021	55.066	94.054	27.8133
568	Incidence	Philippines	Both	Age-standardized	Osteoarthritis hip	Rate	2021	46.4927	79.4556	23.5235
569	Incidence	Mexico	Both	Age-standardized	Osteoarthritis hip	Rate	2021	60.3845	102.542	30.4827
570	Incidence	Tokelau	Both	Age-standardized	Osteoarthritis hip	Rate	2021	59.117	100.64	29.9609
571	Incidence	Sierra Leone	Both	Age-standardized	Osteoarthritis hip	Rate	2021	55.6412	95.3577	28.0357
572	Incidence	Greenland	Both	Age-standardized	Osteoarthritis hip	Rate	2021	96.9066	153.028	53.6839
573	Incidence	Switzerland	Both	Age-standardized	Osteoarthritis hip	Rate	2021	109.001	173.579	59.8284
574	Incidence	Estonia	Both	Age-standardized	Osteoarthritis hip	Rate	2021	98.8682	169.578	49.6918
575	Incidence	Azerbaijan	Both	Age-standardized	Osteoarthritis hip	Rate	2021	93.1262	159.495	46.7728
576	Incidence	Somalia	Both	Age-standardized	Osteoarthritis hip	Rate	2021	55.4271	93.7902	27.8198
577	Incidence	Finland	Both	Age-standardized	Osteoarthritis hip	Rate	2021	119.36	189.524	65.1964
578	Incidence	Jamaica	Both	Age-standardized	Osteoarthritis hip	Rate	2021	59.7686	101.932	30.3159
579	Incidence	Benin	Both	Age-standardized	Osteoarthritis hip	Rate	2021	61.9777	106.498	31.2534
580	Incidence	Cambodia	Both	Age-standardized	Osteoarthritis hip	Rate	2021	38.614	65.9375	19.4425
581	Incidence	Niue	Both	Age-standardized	Osteoarthritis hip	Rate	2021	64.1501	110.226	32.1398
582	Incidence	India	Both	Age-standardized	Osteoarthritis hip	Rate	2021	39.3279	67.5354	19.6913
583	Incidence	Croatia	Both	Age-standardized	Osteoarthritis hip	Rate	2021	96.8634	164.368	48.9534
584	Incidence	Qatar	Both	Age-standardized	Osteoarthritis hip	Rate	2021	58.8099	102.438	28.6797
585	Incidence	Myanmar	Both	Age-standardized	Osteoarthritis hip	Rate	2021	40.7478	69.6031	20.6848
586	Incidence	Democratic Republic of the Congo	Both	Age-standardized	Osteoarthritis hip	Rate	2021	57.7886	98.2558	29.399
587	Incidence	Mauritius	Both	Age-standardized	Osteoarthritis hip	Rate	2021	49.7389	85.4572	25.0774
588	Incidence	Fiji	Both	Age-standardized	Osteoarthritis hip	Rate	2021	59.3072	100.815	29.7903
589	Incidence	El Salvador	Both	Age-standardized	Osteoarthritis hip	Rate	2021	52.5511	90.0808	26.5394
590	Incidence	Burundi	Both	Age-standardized	Osteoarthritis hip	Rate	2021	55.2895	94.3934	27.9333
591	Incidence	Republic of Moldova	Both	Age-standardized	Osteoarthritis hip	Rate	2021	94.5094	161.812	47.2876
592	Incidence	Iran (Islamic Republic of)	Both	Age-standardized	Osteoarthritis hip	Rate	2021	48.0779	83.0764	23.7265
593	Incidence	Uruguay	Both	Age-standardized	Osteoarthritis hip	Rate	2021	105.179	167.571	56.9333
594	Incidence	Mauritania	Both	Age-standardized	Osteoarthritis hip	Rate	2021	66.764	115.255	33.4747
595	Incidence	Brazil	Both	Age-standardized	Osteoarthritis hip	Rate	2021	64.1043	108.149	32.5608
596	Incidence	Greece	Both	Age-standardized	Osteoarthritis hip	Rate	2021	106.671	169.997	58.4906
597	Incidence	Nigeria	Both	Age-standardized	Osteoarthritis hip	Rate	2021	57.5493	98.2626	28.8593
598	Incidence	Lao People's Democratic Republic	Both	Age-standardized	Osteoarthritis hip	Rate	2021	41.5503	71.4372	20.856
599	Incidence	Kyrgyzstan	Both	Age-standardized	Osteoarthritis hip	Rate	2021	83.6183	142.341	42.2299
600	Incidence	Libya	Both	Age-standardized	Osteoarthritis hip	Rate	2021	48.5425	84.2447	23.9211
601	Incidence	Austria	Both	Age-standardized	Osteoarthritis hip	Rate	2021	116.73	183.683	63.1378
602	Incidence	Micronesia (Federated States of)	Both	Age-standardized	Osteoarthritis hip	Rate	2021	56.0954	95.3376	28.5087
603	Incidence	South Africa	Both	Age-standardized	Osteoarthritis hip	Rate	2021	86.1701	147.086	43.5388
604	Incidence	Bahamas	Both	Age-standardized	Osteoarthritis hip	Rate	2021	62.5925	106.832	31.8041
605	Incidence	Peru	Both	Age-standardized	Osteoarthritis hip	Rate	2021	58.9732	99.9886	29.6249
606	Incidence	Ukraine	Both	Age-standardized	Osteoarthritis hip	Rate	2021	98.2881	168.152	49.2545
607	Incidence	North Macedonia	Both	Age-standardized	Osteoarthritis hip	Rate	2021	94.3226	160.194	47.5283
608	Incidence	Samoa	Both	Age-standardized	Osteoarthritis hip	Rate	2021	58.9353	99.9345	29.914
609	Incidence	Dominican Republic	Both	Age-standardized	Osteoarthritis hip	Rate	2021	59.5446	101.098	30.2626
610	Incidence	Tajikistan	Both	Age-standardized	Osteoarthritis hip	Rate	2021	75.9601	130.33	38.3834
611	Incidence	Luxembourg	Both	Age-standardized	Osteoarthritis hip	Rate	2021	117.454	187.676	64.0516
612	Incidence	Poland	Both	Age-standardized	Osteoarthritis hip	Rate	2021	107.205	182.352	54.0115
409	Incidence	China	Both	Age-standardized	Osteoarthritis knee	Rate	2021	1171.4	1572.15	849.514
410	Incidence	Marshall Islands	Both	Age-standardized	Osteoarthritis knee	Rate	2021	990.687	1344.04	709.839
411	Incidence	Equatorial Guinea	Both	Age-standardized	Osteoarthritis knee	Rate	2021	996.256	1346.61	719.726
412	Incidence	Mozambique	Both	Age-standardized	Osteoarthritis knee	Rate	2021	908.095	1222.62	655.359
413	Incidence	Kazakhstan	Both	Age-standardized	Osteoarthritis knee	Rate	2021	758.102	1020.4	542.593
414	Incidence	Eswatini	Both	Age-standardized	Osteoarthritis knee	Rate	2021	1040.87	1392.08	750.645
415	Incidence	Vanuatu	Both	Age-standardized	Osteoarthritis knee	Rate	2021	993.699	1340.75	714.352
416	Incidence	Guinea-Bissau	Both	Age-standardized	Osteoarthritis knee	Rate	2021	950.817	1280	684.826
417	Incidence	Thailand	Both	Age-standardized	Osteoarthritis knee	Rate	2021	886.527	1217.91	629.723
418	Incidence	Lithuania	Both	Age-standardized	Osteoarthritis knee	Rate	2021	912.414	1224.33	659.733
419	Incidence	Democratic People's Republic of Korea	Both	Age-standardized	Osteoarthritis knee	Rate	2021	1072.06	1447.92	770.721
420	Incidence	Guam	Both	Age-standardized	Osteoarthritis knee	Rate	2021	1091.74	1482.53	786.125
421	Incidence	Sudan	Both	Age-standardized	Osteoarthritis knee	Rate	2021	928.498	1261.28	663.215
422	Incidence	New Zealand	Both	Age-standardized	Osteoarthritis knee	Rate	2021	1207.59	1616.42	874.417
423	Incidence	Brunei Darussalam	Both	Age-standardized	Osteoarthritis knee	Rate	2021	1416.12	1891.52	1025.54
424	Incidence	Slovakia	Both	Age-standardized	Osteoarthritis knee	Rate	2021	859.604	1163.67	616.287
425	Incidence	Hungary	Both	Age-standardized	Osteoarthritis knee	Rate	2021	870.879	1187.95	623.923
426	Incidence	Denmark	Both	Age-standardized	Osteoarthritis knee	Rate	2021	1044.79	1396.5	754.144
427	Incidence	Ireland	Both	Age-standardized	Osteoarthritis knee	Rate	2021	1085.29	1473.12	788.278
428	Incidence	Gabon	Both	Age-standardized	Osteoarthritis knee	Rate	2021	1007.7	1355.9	720.912
429	Incidence	United States of America	Both	Age-standardized	Osteoarthritis knee	Rate	2021	1203.68	1632.57	859.11
430	Incidence	Belize	Both	Age-standardized	Osteoarthritis knee	Rate	2021	1168.95	1576.94	842.403
431	Incidence	Norway	Both	Age-standardized	Osteoarthritis knee	Rate	2021	1077.01	1431.88	783.104
432	Incidence	Haiti	Both	Age-standardized	Osteoarthritis knee	Rate	2021	1020.35	1366.52	738.475
433	Incidence	Palestine	Both	Age-standardized	Osteoarthritis knee	Rate	2021	946.266	1270.12	680.347
434	Incidence	Slovenia	Both	Age-standardized	Osteoarthritis knee	Rate	2021	859.421	1164.6	621.64
435	Incidence	Timor-Leste	Both	Age-standardized	Osteoarthritis knee	Rate	2021	733.984	998.117	519.863
436	Incidence	Rwanda	Both	Age-standardized	Osteoarthritis knee	Rate	2021	917.048	1236.14	655.78
437	Incidence	Albania	Both	Age-standardized	Osteoarthritis knee	Rate	2021	826.392	1114.12	591.414
438	Incidence	Zimbabwe	Both	Age-standardized	Osteoarthritis knee	Rate	2021	939.712	1266.8	674.375
439	Incidence	Seychelles	Both	Age-standardized	Osteoarthritis knee	Rate	2021	840.347	1143.26	595.523
440	Incidence	Bangladesh	Both	Age-standardized	Osteoarthritis knee	Rate	2021	857.021	1174.21	610.697
441	Incidence	Bhutan	Both	Age-standardized	Osteoarthritis knee	Rate	2021	911.179	1245.45	652.786
442	Incidence	Mali	Both	Age-standardized	Osteoarthritis knee	Rate	2021	941.076	1267.67	677.256
443	Incidence	Costa Rica	Both	Age-standardized	Osteoarthritis knee	Rate	2021	1152.24	1562.26	826.239
444	Incidence	Liberia	Both	Age-standardized	Osteoarthritis knee	Rate	2021	1003.83	1362.71	719.521
445	Incidence	Taiwan (Province of China)	Both	Age-standardized	Osteoarthritis knee	Rate	2021	1168.88	1575.86	836.854
446	Incidence	United States Virgin Islands	Both	Age-standardized	Osteoarthritis knee	Rate	2021	1211.43	1642.08	872.133
447	Incidence	Viet Nam	Both	Age-standardized	Osteoarthritis knee	Rate	2021	760.583	1032.13	544.628
448	Incidence	Tuvalu	Both	Age-standardized	Osteoarthritis knee	Rate	2021	1030.26	1384.51	744.424
449	Incidence	Oman	Both	Age-standardized	Osteoarthritis knee	Rate	2021	982.852	1344.67	702.134
450	Incidence	Comoros	Both	Age-standardized	Osteoarthritis knee	Rate	2021	922.188	1241.64	668.321
451	Incidence	France	Both	Age-standardized	Osteoarthritis knee	Rate	2021	1066.75	1450.98	773.359
452	Incidence	Bahrain	Both	Age-standardized	Osteoarthritis knee	Rate	2021	999.586	1352.76	711.874
453	Incidence	Armenia	Both	Age-standardized	Osteoarthritis knee	Rate	2021	729.826	989.194	525.37
454	Incidence	Spain	Both	Age-standardized	Osteoarthritis knee	Rate	2021	1079.57	1448.4	780.301
455	Incidence	Burkina Faso	Both	Age-standardized	Osteoarthritis knee	Rate	2021	965.173	1304.11	696.021
456	Incidence	United Republic of Tanzania	Both	Age-standardized	Osteoarthritis knee	Rate	2021	935.594	1259.79	671.439
457	Incidence	Bulgaria	Both	Age-standardized	Osteoarthritis knee	Rate	2021	852.313	1142.37	613.379
458	Incidence	Singapore	Both	Age-standardized	Osteoarthritis knee	Rate	2021	1408.08	1887.96	1018.3
459	Incidence	Belarus	Both	Age-standardized	Osteoarthritis knee	Rate	2021	906.904	1220.53	651.498
460	Incidence	Bosnia and Herzegovina	Both	Age-standardized	Osteoarthritis knee	Rate	2021	834.901	1130.1	600.459
461	Incidence	Antigua and Barbuda	Both	Age-standardized	Osteoarthritis knee	Rate	2021	1125.91	1501.28	813.753
462	Incidence	Georgia	Both	Age-standardized	Osteoarthritis knee	Rate	2021	734.956	994.362	525.685
463	Incidence	Guatemala	Both	Age-standardized	Osteoarthritis knee	Rate	2021	1090.03	1466.99	787.307
464	Incidence	Saint Vincent and the Grenadines	Both	Age-standardized	Osteoarthritis knee	Rate	2021	1122.91	1513.76	811.333
465	Incidence	Sweden	Both	Age-standardized	Osteoarthritis knee	Rate	2021	921.885	1244.6	659.66
466	Incidence	Republic of Korea	Both	Age-standardized	Osteoarthritis knee	Rate	2021	1481.88	1990.3	1069.11
467	Incidence	Germany	Both	Age-standardized	Osteoarthritis knee	Rate	2021	1084.68	1473.84	780.926
468	Incidence	Nepal	Both	Age-standardized	Osteoarthritis knee	Rate	2021	889.456	1222	630.477
469	Incidence	Kiribati	Both	Age-standardized	Osteoarthritis knee	Rate	2021	1034.74	1398	746.07
470	Incidence	Saint Lucia	Both	Age-standardized	Osteoarthritis knee	Rate	2021	1138.42	1533.51	822.03
471	Incidence	Niger	Both	Age-standardized	Osteoarthritis knee	Rate	2021	928.633	1257.64	665.013
472	Incidence	Australia	Both	Age-standardized	Osteoarthritis knee	Rate	2021	1208.18	1634.04	871.668
473	Incidence	Saudi Arabia	Both	Age-standardized	Osteoarthritis knee	Rate	2021	1017.02	1383.04	727.631
474	Incidence	Uganda	Both	Age-standardized	Osteoarthritis knee	Rate	2021	911.54	1234.86	657.313
475	Incidence	Latvia	Both	Age-standardized	Osteoarthritis knee	Rate	2021	920.582	1248.91	658.779
476	Incidence	Kenya	Both	Age-standardized	Osteoarthritis knee	Rate	2021	961.598	1292.1	696.137
477	Incidence	Egypt	Both	Age-standardized	Osteoarthritis knee	Rate	2021	993.096	1350.25	709.034
478	Incidence	Djibouti	Both	Age-standardized	Osteoarthritis knee	Rate	2021	926.026	1253.18	665.038
479	Incidence	Greece	Both	Age-standardized	Osteoarthritis knee	Rate	2021	1082.71	1444.39	780.374
480	Incidence	Honduras	Both	Age-standardized	Osteoarthritis knee	Rate	2021	1102.59	1486.85	795.665
481	Incidence	Iran (Islamic Republic of)	Both	Age-standardized	Osteoarthritis knee	Rate	2021	955.327	1281.87	691.81
482	Incidence	Indonesia	Both	Age-standardized	Osteoarthritis knee	Rate	2021	803.78	1083.91	580.791
483	Incidence	Czechia	Both	Age-standardized	Osteoarthritis knee	Rate	2021	860.333	1148.88	615.326
484	Incidence	South Sudan	Both	Age-standardized	Osteoarthritis knee	Rate	2021	907.329	1215.93	654.259
485	Incidence	Pakistan	Both	Age-standardized	Osteoarthritis knee	Rate	2021	823.436	1130.59	586.372
486	Incidence	Bahamas	Both	Age-standardized	Osteoarthritis knee	Rate	2021	1163.55	1575	833.089
487	Incidence	Switzerland	Both	Age-standardized	Osteoarthritis knee	Rate	2021	1051.21	1421.52	760.504
488	Incidence	Iceland	Both	Age-standardized	Osteoarthritis knee	Rate	2021	1096.76	1468.18	799.893
489	Incidence	Northern Mariana Islands	Both	Age-standardized	Osteoarthritis knee	Rate	2021	1074.64	1452.18	771.245
490	Incidence	United Kingdom	Both	Age-standardized	Osteoarthritis knee	Rate	2021	1180.58	1568.94	857.981
491	Incidence	Zambia	Both	Age-standardized	Osteoarthritis knee	Rate	2021	928.639	1251.83	671.916
492	Incidence	Cabo Verde	Both	Age-standardized	Osteoarthritis knee	Rate	2021	1015.23	1380.82	730.733
493	Incidence	Syrian Arab Republic	Both	Age-standardized	Osteoarthritis knee	Rate	2021	959.464	1312.44	684.189
494	Incidence	Suriname	Both	Age-standardized	Osteoarthritis knee	Rate	2021	1144.09	1529.46	821.547
495	Incidence	Angola	Both	Age-standardized	Osteoarthritis knee	Rate	2021	919.415	1240.14	661.845
496	Incidence	Sao Tome and Principe	Both	Age-standardized	Osteoarthritis knee	Rate	2021	1010.59	1362.41	725.325
497	Incidence	Iraq	Both	Age-standardized	Osteoarthritis knee	Rate	2021	969.986	1319.8	690.564
498	Incidence	Ethiopia	Both	Age-standardized	Osteoarthritis knee	Rate	2021	910.873	1221.99	659.636
499	Incidence	Mexico	Both	Age-standardized	Osteoarthritis knee	Rate	2021	1194.22	1596.52	866.77
500	Incidence	Trinidad and Tobago	Both	Age-standardized	Osteoarthritis knee	Rate	2021	1157.39	1562.6	831.675
501	Incidence	Jordan	Both	Age-standardized	Osteoarthritis knee	Rate	2021	1002.51	1353.9	718.968
502	Incidence	Kyrgyzstan	Both	Age-standardized	Osteoarthritis knee	Rate	2021	706.039	947.891	508.134
503	Incidence	Barbados	Both	Age-standardized	Osteoarthritis knee	Rate	2021	1167.14	1565.18	839.954
504	Incidence	Eritrea	Both	Age-standardized	Osteoarthritis knee	Rate	2021	875.546	1188.03	630.976
505	Incidence	Nicaragua	Both	Age-standardized	Osteoarthritis knee	Rate	2021	1121.44	1507.77	810.942
506	Incidence	Malaysia	Both	Age-standardized	Osteoarthritis knee	Rate	2021	834.602	1135.89	589.832
507	Incidence	United Arab Emirates	Both	Age-standardized	Osteoarthritis knee	Rate	2021	982.838	1332.54	699.431
508	Incidence	Palau	Both	Age-standardized	Osteoarthritis knee	Rate	2021	1082.32	1463.84	781.151
509	Incidence	Senegal	Both	Age-standardized	Osteoarthritis knee	Rate	2021	981.236	1329.98	708.642
510	Incidence	Sri Lanka	Both	Age-standardized	Osteoarthritis knee	Rate	2021	794.979	1083.3	569.271
511	Incidence	Micronesia (Federated States of)	Both	Age-standardized	Osteoarthritis knee	Rate	2021	1040.37	1410.3	745.987
512	Incidence	Maldives	Both	Age-standardized	Osteoarthritis knee	Rate	2021	787.889	1079.15	558.231
513	Incidence	Botswana	Both	Age-standardized	Osteoarthritis knee	Rate	2021	1014.18	1367.44	732.951
514	Incidence	Israel	Both	Age-standardized	Osteoarthritis knee	Rate	2021	1082.16	1447.75	788.463
515	Incidence	Cook Islands	Both	Age-standardized	Osteoarthritis knee	Rate	2021	1121.07	1514.53	797.757
516	Incidence	Argentina	Both	Age-standardized	Osteoarthritis knee	Rate	2021	1148.29	1530.96	831.993
517	Incidence	Coted'Ivoire	Both	Age-standardized	Osteoarthritis knee	Rate	2021	982.791	1331.59	701.892
518	Incidence	Madagascar	Both	Age-standardized	Osteoarthritis knee	Rate	2021	877.646	1179.18	630.923
519	Incidence	Lesotho	Both	Age-standardized	Osteoarthritis knee	Rate	2021	979.951	1318.17	706.465
520	Incidence	Gambia	Both	Age-standardized	Osteoarthritis knee	Rate	2021	983.196	1328.92	708.03
521	Incidence	Panama	Both	Age-standardized	Osteoarthritis knee	Rate	2021	1116.62	1506.04	802.934
522	Incidence	Sierra Leone	Both	Age-standardized	Osteoarthritis knee	Rate	2021	951.61	1284.68	683.968
523	Incidence	Republic of Moldova	Both	Age-standardized	Osteoarthritis knee	Rate	2021	905.406	1221.6	650.79
524	Incidence	Puerto Rico	Both	Age-standardized	Osteoarthritis knee	Rate	2021	1234.1	1671.31	885.448
525	Incidence	Tunisia	Both	Age-standardized	Osteoarthritis knee	Rate	2021	963.202	1299.93	690.737
526	Incidence	Bermuda	Both	Age-standardized	Osteoarthritis knee	Rate	2021	1199.37	1624.47	857.727
527	Incidence	Chad	Both	Age-standardized	Osteoarthritis knee	Rate	2021	913.865	1231.68	657.582
528	Incidence	Tonga	Both	Age-standardized	Osteoarthritis knee	Rate	2021	1064.55	1453.1	760.55
529	Incidence	Turkey	Both	Age-standardized	Osteoarthritis knee	Rate	2021	1023.86	1386.59	733.516
530	Incidence	San Marino	Both	Age-standardized	Osteoarthritis knee	Rate	2021	1100.84	1468.89	794.273
531	Incidence	Malawi	Both	Age-standardized	Osteoarthritis knee	Rate	2021	923.402	1243.68	661.133
532	Incidence	Chile	Both	Age-standardized	Osteoarthritis knee	Rate	2021	1180.12	1575.99	848.827
533	Incidence	Nauru	Both	Age-standardized	Osteoarthritis knee	Rate	2021	1063.37	1441.88	759.145
534	Incidence	Bolivia (Plurinational State of)	Both	Age-standardized	Osteoarthritis knee	Rate	2021	1126.17	1510.43	812.662
535	Incidence	Uzbekistan	Both	Age-standardized	Osteoarthritis knee	Rate	2021	723.819	982.561	516.999
536	Incidence	Papua New Guinea	Both	Age-standardized	Osteoarthritis knee	Rate	2021	930.408	1268.86	671.484
537	Incidence	Mongolia	Both	Age-standardized	Osteoarthritis knee	Rate	2021	706.451	955.077	505.713
538	Incidence	Canada	Both	Age-standardized	Osteoarthritis knee	Rate	2021	716.734	965.338	521.062
539	Incidence	Kuwait	Both	Age-standardized	Osteoarthritis knee	Rate	2021	1036.4	1405.92	737.437
540	Incidence	Montenegro	Both	Age-standardized	Osteoarthritis knee	Rate	2021	854.734	1145.08	614.262
541	Incidence	Turkmenistan	Both	Age-standardized	Osteoarthritis knee	Rate	2021	736.874	999.278	524.454
542	Incidence	Myanmar	Both	Age-standardized	Osteoarthritis knee	Rate	2021	785.712	1070.11	556.679
543	Incidence	Samoa	Both	Age-standardized	Osteoarthritis knee	Rate	2021	1048.82	1424.38	752.845
544	Incidence	Central African Republic	Both	Age-standardized	Osteoarthritis knee	Rate	2021	878.836	1174.6	633.38
545	Incidence	Solomon Islands	Both	Age-standardized	Osteoarthritis knee	Rate	2021	979.433	1333.82	703.947
546	Incidence	Cuba	Both	Age-standardized	Osteoarthritis knee	Rate	2021	1137.4	1534.64	819.133
547	Incidence	Ghana	Both	Age-standardized	Osteoarthritis knee	Rate	2021	1019.17	1383.87	734.275
548	Incidence	Russian Federation	Both	Age-standardized	Osteoarthritis knee	Rate	2021	930.493	1246.35	675.365
549	Incidence	Andorra	Both	Age-standardized	Osteoarthritis knee	Rate	2021	1079.54	1451.95	785.033
550	Incidence	Ecuador	Both	Age-standardized	Osteoarthritis knee	Rate	2021	1181.63	1601.69	847.618
551	Incidence	Lebanon	Both	Age-standardized	Osteoarthritis knee	Rate	2021	982.801	1333.53	701.7
552	Incidence	Congo	Both	Age-standardized	Osteoarthritis knee	Rate	2021	953.173	1297.83	687.031
553	Incidence	South Africa	Both	Age-standardized	Osteoarthritis knee	Rate	2021	1057.35	1418.52	769.599
554	Incidence	Libya	Both	Age-standardized	Osteoarthritis knee	Rate	2021	989.752	1338.43	707.618
555	Incidence	Tajikistan	Both	Age-standardized	Osteoarthritis knee	Rate	2021	666.107	897.584	480.168
556	Incidence	Serbia	Both	Age-standardized	Osteoarthritis knee	Rate	2021	856.016	1153.87	612.042
557	Incidence	Italy	Both	Age-standardized	Osteoarthritis knee	Rate	2021	1089.47	1447.65	790.655
558	Incidence	Netherlands	Both	Age-standardized	Osteoarthritis knee	Rate	2021	1114.24	1503.1	808.649
559	Incidence	Dominica	Both	Age-standardized	Osteoarthritis knee	Rate	2021	1131.21	1511.74	816.833
560	Incidence	Colombia	Both	Age-standardized	Osteoarthritis knee	Rate	2021	1127.36	1513.9	808.929
561	Incidence	Guinea	Both	Age-standardized	Osteoarthritis knee	Rate	2021	951.193	1277.81	683.118
562	Incidence	Guyana	Both	Age-standardized	Osteoarthritis knee	Rate	2021	1118.24	1502.21	801.385
563	Incidence	Uruguay	Both	Age-standardized	Osteoarthritis knee	Rate	2021	1162.71	1563.85	841.284
564	Incidence	Greenland	Both	Age-standardized	Osteoarthritis knee	Rate	2021	763.929	1032.66	554.818
565	Incidence	American Samoa	Both	Age-standardized	Osteoarthritis knee	Rate	2021	1110.31	1495.6	793.597
566	Incidence	Luxembourg	Both	Age-standardized	Osteoarthritis knee	Rate	2021	1072.34	1449.51	778.232
567	Incidence	Venezuela (Bolivarian Republic of)	Both	Age-standardized	Osteoarthritis knee	Rate	2021	1134.15	1529.83	815.092
568	Incidence	Namibia	Both	Age-standardized	Osteoarthritis knee	Rate	2021	963.851	1295.99	695.876
569	Incidence	Philippines	Both	Age-standardized	Osteoarthritis knee	Rate	2021	745.461	1011.44	536.844
570	Incidence	Cyprus	Both	Age-standardized	Osteoarthritis knee	Rate	2021	1055.02	1413.88	768.734
571	Incidence	Brazil	Both	Age-standardized	Osteoarthritis knee	Rate	2021	1164.82	1560.28	844.192
572	Incidence	Yemen	Both	Age-standardized	Osteoarthritis knee	Rate	2021	865.653	1171.4	620.827
573	Incidence	Dominican Republic	Both	Age-standardized	Osteoarthritis knee	Rate	2021	1131.82	1544.45	814.34
574	Incidence	Mauritius	Both	Age-standardized	Osteoarthritis knee	Rate	2021	840.135	1156.83	598.301
575	Incidence	Ukraine	Both	Age-standardized	Osteoarthritis knee	Rate	2021	908.184	1216.82	653.022
576	Incidence	Togo	Both	Age-standardized	Osteoarthritis knee	Rate	2021	967.814	1312.56	694.375
577	Incidence	Peru	Both	Age-standardized	Osteoarthritis knee	Rate	2021	1140.44	1544.3	820.707
578	Incidence	Austria	Both	Age-standardized	Osteoarthritis knee	Rate	2021	1080.23	1444.58	786.939
579	Incidence	Paraguay	Both	Age-standardized	Osteoarthritis knee	Rate	2021	1114.28	1507.78	803.359
580	Incidence	Malta	Both	Age-standardized	Osteoarthritis knee	Rate	2021	1075.88	1433.49	780.112
581	Incidence	North Macedonia	Both	Age-standardized	Osteoarthritis knee	Rate	2021	839.509	1126.22	603.415
582	Incidence	Democratic Republic of the Congo	Both	Age-standardized	Osteoarthritis knee	Rate	2021	892.682	1198.41	641.963
583	Incidence	Romania	Both	Age-standardized	Osteoarthritis knee	Rate	2021	854.527	1156.55	612.852
584	Incidence	Cambodia	Both	Age-standardized	Osteoarthritis knee	Rate	2021	770.383	1042.72	549.189
585	Incidence	Belgium	Both	Age-standardized	Osteoarthritis knee	Rate	2021	1070.56	1426.85	779.074
586	Incidence	Grenada	Both	Age-standardized	Osteoarthritis knee	Rate	2021	1114.29	1490.09	806.103
587	Incidence	Morocco	Both	Age-standardized	Osteoarthritis knee	Rate	2021	953.836	1294.9	684.795
588	Incidence	Afghanistan	Both	Age-standardized	Osteoarthritis knee	Rate	2021	887.78	1194.7	639.659
589	Incidence	Japan	Both	Age-standardized	Osteoarthritis knee	Rate	2021	1363.27	1810.58	992.402
590	Incidence	Portugal	Both	Age-standardized	Osteoarthritis knee	Rate	2021	1082.14	1463.5	779.997
591	Incidence	Jamaica	Both	Age-standardized	Osteoarthritis knee	Rate	2021	1131.82	1530.88	817.683
592	Incidence	El Salvador	Both	Age-standardized	Osteoarthritis knee	Rate	2021	1152.08	1532.01	832.023
593	Incidence	Lao People's Democratic Republic	Both	Age-standardized	Osteoarthritis knee	Rate	2021	773.557	1050.44	548.841
594	Incidence	Finland	Both	Age-standardized	Osteoarthritis knee	Rate	2021	1082.4	1449.9	785.829
595	Incidence	Croatia	Both	Age-standardized	Osteoarthritis knee	Rate	2021	854.654	1159.54	612.584
596	Incidence	Azerbaijan	Both	Age-standardized	Osteoarthritis knee	Rate	2021	740.767	1013.62	525.739
597	Incidence	Monaco	Both	Age-standardized	Osteoarthritis knee	Rate	2021	1110.59	1498.76	801.672
598	Incidence	Somalia	Both	Age-standardized	Osteoarthritis knee	Rate	2021	880.356	1188.17	634.319
599	Incidence	Fiji	Both	Age-standardized	Osteoarthritis knee	Rate	2021	1061.39	1443.26	760.666
600	Incidence	India	Both	Age-standardized	Osteoarthritis knee	Rate	2021	953.074	1283.87	685.551
601	Incidence	Poland	Both	Age-standardized	Osteoarthritis knee	Rate	2021	881.631	1181.57	638.542
602	Incidence	Saint Kitts and Nevis	Both	Age-standardized	Osteoarthritis knee	Rate	2021	1160.81	1562.08	833.221
603	Incidence	Niue	Both	Age-standardized	Osteoarthritis knee	Rate	2021	1091.5	1468.39	786.901
604	Incidence	Algeria	Both	Age-standardized	Osteoarthritis knee	Rate	2021	976.391	1321.45	700.938
605	Incidence	Qatar	Both	Age-standardized	Osteoarthritis knee	Rate	2021	1025.23	1387.81	726.999
606	Incidence	Benin	Both	Age-standardized	Osteoarthritis knee	Rate	2021	1005.35	1352.16	717.69
607	Incidence	Burundi	Both	Age-standardized	Osteoarthritis knee	Rate	2021	861.963	1158.52	621.077
608	Incidence	Estonia	Both	Age-standardized	Osteoarthritis knee	Rate	2021	924.025	1249.77	660.233
609	Incidence	Cameroon	Both	Age-standardized	Osteoarthritis knee	Rate	2021	1040.01	1409.91	742.402
610	Incidence	Mauritania	Both	Age-standardized	Osteoarthritis knee	Rate	2021	1033.49	1391.31	751.505
611	Incidence	Tokelau	Both	Age-standardized	Osteoarthritis knee	Rate	2021	1054.49	1414.94	751.365
612	Incidence	Nigeria	Both	Age-standardized	Osteoarthritis knee	Rate	2021	1009.42	1351.18	731.448
409	Incidence	China	Both	Age-standardized	Osteoarthritis hand	Rate	2021	281.202	472.461	147.054
410	Incidence	Lithuania	Both	Age-standardized	Osteoarthritis hand	Rate	2021	515.922	839.067	283.778
411	Incidence	Eswatini	Both	Age-standardized	Osteoarthritis hand	Rate	2021	344.512	567.087	184.663
412	Incidence	Kazakhstan	Both	Age-standardized	Osteoarthritis hand	Rate	2021	661.978	1051.05	366.744
413	Incidence	Mozambique	Both	Age-standardized	Osteoarthritis hand	Rate	2021	225.356	372.675	120.662
414	Incidence	Marshall Islands	Both	Age-standardized	Osteoarthritis hand	Rate	2021	398.155	657.626	211.614
415	Incidence	Equatorial Guinea	Both	Age-standardized	Osteoarthritis hand	Rate	2021	379.228	622.862	201.052
416	Incidence	Thailand	Both	Age-standardized	Osteoarthritis hand	Rate	2021	281.403	464.701	147.797
417	Incidence	Slovakia	Both	Age-standardized	Osteoarthritis hand	Rate	2021	484.932	782.928	263.353
418	Incidence	Guinea-Bissau	Both	Age-standardized	Osteoarthritis hand	Rate	2021	233.719	390.85	123.091
419	Incidence	Hungary	Both	Age-standardized	Osteoarthritis hand	Rate	2021	485.446	792.9	260.225
420	Incidence	Vanuatu	Both	Age-standardized	Osteoarthritis hand	Rate	2021	224.765	373.853	118.725
421	Incidence	New Zealand	Both	Age-standardized	Osteoarthritis hand	Rate	2021	434.008	713.407	234.929
422	Incidence	Brunei Darussalam	Both	Age-standardized	Osteoarthritis hand	Rate	2021	449.808	734.478	244.479
423	Incidence	Colombia	Both	Age-standardized	Osteoarthritis hand	Rate	2021	370.387	606.555	198.96
424	Incidence	Tuvalu	Both	Age-standardized	Osteoarthritis hand	Rate	2021	370.752	611.242	196.97
425	Incidence	Albania	Both	Age-standardized	Osteoarthritis hand	Rate	2021	315.356	511.887	172.714
426	Incidence	Bangladesh	Both	Age-standardized	Osteoarthritis hand	Rate	2021	286.718	478.401	150.774
427	Incidence	Democratic People's Republic of Korea	Both	Age-standardized	Osteoarthritis hand	Rate	2021	232.445	391.876	119.889
428	Incidence	Palestine	Both	Age-standardized	Osteoarthritis hand	Rate	2021	305.91	509.905	161.78
429	Incidence	Jordan	Both	Age-standardized	Osteoarthritis hand	Rate	2021	317.545	528.507	167.569
430	Incidence	Guam	Both	Age-standardized	Osteoarthritis hand	Rate	2021	395.917	650.193	213.119
431	Incidence	Timor-Leste	Both	Age-standardized	Osteoarthritis hand	Rate	2021	280.016	462.813	147.888
432	Incidence	Panama	Both	Age-standardized	Osteoarthritis hand	Rate	2021	357.311	584.506	192.439
433	Incidence	Slovenia	Both	Age-standardized	Osteoarthritis hand	Rate	2021	469.669	761.446	254.876
434	Incidence	Rwanda	Both	Age-standardized	Osteoarthritis hand	Rate	2021	200.113	332.903	105.69
435	Incidence	Zimbabwe	Both	Age-standardized	Osteoarthritis hand	Rate	2021	230.122	382.658	124.05
436	Incidence	Haiti	Both	Age-standardized	Osteoarthritis hand	Rate	2021	263.822	434.475	142.885
437	Incidence	Kenya	Both	Age-standardized	Osteoarthritis hand	Rate	2021	414.868	684.938	222.829
438	Incidence	United States of America	Both	Age-standardized	Osteoarthritis hand	Rate	2021	517.146	840.727	281.804
439	Incidence	Belize	Both	Age-standardized	Osteoarthritis hand	Rate	2021	353.83	578.055	189.906
440	Incidence	Costa Rica	Both	Age-standardized	Osteoarthritis hand	Rate	2021	362.574	589.74	197.155
441	Incidence	Gabon	Both	Age-standardized	Osteoarthritis hand	Rate	2021	348.306	573.786	186.413
442	Incidence	Viet Nam	Both	Age-standardized	Osteoarthritis hand	Rate	2021	258.047	426.191	136.666
443	Incidence	United States Virgin Islands	Both	Age-standardized	Osteoarthritis hand	Rate	2021	392.854	645.097	210.827
444	Incidence	United Arab Emirates	Both	Age-standardized	Osteoarthritis hand	Rate	2021	264.265	445.286	139.141
445	Incidence	Bosnia and Herzegovina	Both	Age-standardized	Osteoarthritis hand	Rate	2021	416.49	683.527	226.204
446	Incidence	Ireland	Both	Age-standardized	Osteoarthritis hand	Rate	2021	328.657	540.726	176.214
447	Incidence	Denmark	Both	Age-standardized	Osteoarthritis hand	Rate	2021	328.663	543.235	176.102
448	Incidence	Angola	Both	Age-standardized	Osteoarthritis hand	Rate	2021	429.476	703.907	228.867
449	Incidence	Sudan	Both	Age-standardized	Osteoarthritis hand	Rate	2021	237.205	400.105	125.269
450	Incidence	Bulgaria	Both	Age-standardized	Osteoarthritis hand	Rate	2021	468.325	758.472	250.728
451	Incidence	Spain	Both	Age-standardized	Osteoarthritis hand	Rate	2021	327.371	532.739	177.51
452	Incidence	France	Both	Age-standardized	Osteoarthritis hand	Rate	2021	333.583	544.271	180.473
453	Incidence	Saint Lucia	Both	Age-standardized	Osteoarthritis hand	Rate	2021	360.46	593.109	193.408
454	Incidence	Ecuador	Both	Age-standardized	Osteoarthritis hand	Rate	2021	365.715	597.959	195.451
455	Incidence	Republic of Korea	Both	Age-standardized	Osteoarthritis hand	Rate	2021	427.984	697.372	233.206
456	Incidence	Belarus	Both	Age-standardized	Osteoarthritis hand	Rate	2021	512.081	826.098	282.885
457	Incidence	Armenia	Both	Age-standardized	Osteoarthritis hand	Rate	2021	568.537	908.155	318.126
458	Incidence	Seychelles	Both	Age-standardized	Osteoarthritis hand	Rate	2021	386.889	634.784	205.06
459	Incidence	Lebanon	Both	Age-standardized	Osteoarthritis hand	Rate	2021	332.968	551.556	177.012
460	Incidence	Norway	Both	Age-standardized	Osteoarthritis hand	Rate	2021	404.1	665.035	217.982
461	Incidence	Malawi	Both	Age-standardized	Osteoarthritis hand	Rate	2021	230.805	384.982	122.085
462	Incidence	Namibia	Both	Age-standardized	Osteoarthritis hand	Rate	2021	321.405	529.286	170.759
463	Incidence	Singapore	Both	Age-standardized	Osteoarthritis hand	Rate	2021	447.511	728.631	241.671
464	Incidence	Liberia	Both	Age-standardized	Osteoarthritis hand	Rate	2021	262.331	435.858	138.992
465	Incidence	Ghana	Both	Age-standardized	Osteoarthritis hand	Rate	2021	335.25	554.031	177.028
466	Incidence	Honduras	Both	Age-standardized	Osteoarthritis hand	Rate	2021	312.448	515.718	169.047
467	Incidence	Germany	Both	Age-standardized	Osteoarthritis hand	Rate	2021	334.405	549.41	180.231
468	Incidence	Mali	Both	Age-standardized	Osteoarthritis hand	Rate	2021	226.694	379.174	119.189
469	Incidence	Antigua and Barbuda	Both	Age-standardized	Osteoarthritis hand	Rate	2021	403.141	659.956	216.844
470	Incidence	Cook Islands	Both	Age-standardized	Osteoarthritis hand	Rate	2021	391.584	636.8	209.342
471	Incidence	Uzbekistan	Both	Age-standardized	Osteoarthritis hand	Rate	2021	574.919	908.925	321.643
472	Incidence	Estonia	Both	Age-standardized	Osteoarthritis hand	Rate	2021	534.648	860.443	289.849
473	Incidence	Guatemala	Both	Age-standardized	Osteoarthritis hand	Rate	2021	308.087	505.45	166.587
474	Incidence	Suriname	Both	Age-standardized	Osteoarthritis hand	Rate	2021	395.1	649.447	210.377
475	Incidence	Switzerland	Both	Age-standardized	Osteoarthritis hand	Rate	2021	330.079	539.537	177.286
476	Incidence	San Marino	Both	Age-standardized	Osteoarthritis hand	Rate	2021	337.671	556.179	181.46
477	Incidence	Sri Lanka	Both	Age-standardized	Osteoarthritis hand	Rate	2021	316.576	520.143	168.573
478	Incidence	Sweden	Both	Age-standardized	Osteoarthritis hand	Rate	2021	343.913	580.479	178.129
479	Incidence	Saint Vincent and the Grenadines	Both	Age-standardized	Osteoarthritis hand	Rate	2021	348.196	572.374	187.17
480	Incidence	Syrian Arab Republic	Both	Age-standardized	Osteoarthritis hand	Rate	2021	289.841	483.199	153.097
481	Incidence	Djibouti	Both	Age-standardized	Osteoarthritis hand	Rate	2021	310.265	513.327	166.092
482	Incidence	Egypt	Both	Age-standardized	Osteoarthritis hand	Rate	2021	260.91	433.157	135.771
483	Incidence	Greece	Both	Age-standardized	Osteoarthritis hand	Rate	2021	305.872	499.673	164.736
484	Incidence	Taiwan (Province of China)	Both	Age-standardized	Osteoarthritis hand	Rate	2021	345.035	579.129	177.362
485	Incidence	Iran (Islamic Republic of)	Both	Age-standardized	Osteoarthritis hand	Rate	2021	343.39	569.16	183.35
486	Incidence	Bahamas	Both	Age-standardized	Osteoarthritis hand	Rate	2021	402.93	663.705	216.022
487	Incidence	Comoros	Both	Age-standardized	Osteoarthritis hand	Rate	2021	265.365	442.929	141.107
488	Incidence	Serbia	Both	Age-standardized	Osteoarthritis hand	Rate	2021	414.362	672.163	227.087
489	Incidence	Nicaragua	Both	Age-standardized	Osteoarthritis hand	Rate	2021	317.21	521.136	171.007
490	Incidence	Tonga	Both	Age-standardized	Osteoarthritis hand	Rate	2021	327.163	538.445	175.174
491	Incidence	Bhutan	Both	Age-standardized	Osteoarthritis hand	Rate	2021	248.156	411.854	130.502
492	Incidence	Tunisia	Both	Age-standardized	Osteoarthritis hand	Rate	2021	316.215	525.884	166.437
493	Incidence	Zambia	Both	Age-standardized	Osteoarthritis hand	Rate	2021	258.051	425.739	136.768
494	Incidence	Iraq	Both	Age-standardized	Osteoarthritis hand	Rate	2021	277.804	460.249	146.177
495	Incidence	Japan	Both	Age-standardized	Osteoarthritis hand	Rate	2021	497.646	813.176	271.817
496	Incidence	United Republic of Tanzania	Both	Age-standardized	Osteoarthritis hand	Rate	2021	247.646	411.652	130.411
497	Incidence	Congo	Both	Age-standardized	Osteoarthritis hand	Rate	2021	371.465	610.651	195.627
498	Incidence	Oman	Both	Age-standardized	Osteoarthritis hand	Rate	2021	306.784	508.897	161.619
499	Incidence	South Sudan	Both	Age-standardized	Osteoarthritis hand	Rate	2021	184.91	308.695	98.9184
500	Incidence	Nauru	Both	Age-standardized	Osteoarthritis hand	Rate	2021	381.693	627.065	204.877
501	Incidence	Pakistan	Both	Age-standardized	Osteoarthritis hand	Rate	2021	353.204	586.432	190.284
502	Incidence	Chad	Both	Age-standardized	Osteoarthritis hand	Rate	2021	188.147	316.041	98.3907
503	Incidence	Indonesia	Both	Age-standardized	Osteoarthritis hand	Rate	2021	352.393	581.455	188.028
504	Incidence	Kiribati	Both	Age-standardized	Osteoarthritis hand	Rate	2021	358.577	585.042	189.8
505	Incidence	Palau	Both	Age-standardized	Osteoarthritis hand	Rate	2021	387.432	639.659	208.332
506	Incidence	Uganda	Both	Age-standardized	Osteoarthritis hand	Rate	2021	221.714	369.168	118.109
507	Incidence	Guyana	Both	Age-standardized	Osteoarthritis hand	Rate	2021	362.535	594.052	195.959
508	Incidence	Micronesia (Federated States of)	Both	Age-standardized	Osteoarthritis hand	Rate	2021	369.632	607.522	199.293
509	Incidence	Cabo Verde	Both	Age-standardized	Osteoarthritis hand	Rate	2021	297.176	492.789	156.916
510	Incidence	Kyrgyzstan	Both	Age-standardized	Osteoarthritis hand	Rate	2021	577.942	922.243	327.37
511	Incidence	Northern Mariana Islands	Both	Age-standardized	Osteoarthritis hand	Rate	2021	384.946	633.009	206.675
512	Incidence	Bahrain	Both	Age-standardized	Osteoarthritis hand	Rate	2021	306.656	514.196	161.478
513	Incidence	Niger	Both	Age-standardized	Osteoarthritis hand	Rate	2021	186.98	314.444	98.3019
514	Incidence	Cyprus	Both	Age-standardized	Osteoarthritis hand	Rate	2021	335.358	547.18	180.398
515	Incidence	Canada	Both	Age-standardized	Osteoarthritis hand	Rate	2021	424.309	689.889	228.934
516	Incidence	North Macedonia	Both	Age-standardized	Osteoarthritis hand	Rate	2021	418.261	682.372	228.292
517	Incidence	Ethiopia	Both	Age-standardized	Osteoarthritis hand	Rate	2021	422.008	694.808	227.729
518	Incidence	Trinidad and Tobago	Both	Age-standardized	Osteoarthritis hand	Rate	2021	383.027	628.547	205.788
519	Incidence	Papua New Guinea	Both	Age-standardized	Osteoarthritis hand	Rate	2021	237.219	392.278	126.1
520	Incidence	Qatar	Both	Age-standardized	Osteoarthritis hand	Rate	2021	289.46	480.551	149.874
521	Incidence	Czechia	Both	Age-standardized	Osteoarthritis hand	Rate	2021	481.984	791.359	259.35
522	Incidence	Georgia	Both	Age-standardized	Osteoarthritis hand	Rate	2021	506.013	810.086	279.894
523	Incidence	Latvia	Both	Age-standardized	Osteoarthritis hand	Rate	2021	519.544	834.335	281.345
524	Incidence	India	Both	Age-standardized	Osteoarthritis hand	Rate	2021	355.319	587.69	190.575
525	Incidence	Benin	Both	Age-standardized	Osteoarthritis hand	Rate	2021	287.211	473.537	149.057
526	Incidence	Maldives	Both	Age-standardized	Osteoarthritis hand	Rate	2021	372.997	616.063	199.214
527	Incidence	Australia	Both	Age-standardized	Osteoarthritis hand	Rate	2021	384.577	633.34	208.314
528	Incidence	Andorra	Both	Age-standardized	Osteoarthritis hand	Rate	2021	329.646	539.588	177.872
529	Incidence	Mexico	Both	Age-standardized	Osteoarthritis hand	Rate	2021	472.069	764.168	257.685
530	Incidence	Nepal	Both	Age-standardized	Osteoarthritis hand	Rate	2021	219.074	363.669	116.894
531	Incidence	Eritrea	Both	Age-standardized	Osteoarthritis hand	Rate	2021	241.947	402.212	129.012
532	Incidence	Saudi Arabia	Both	Age-standardized	Osteoarthritis hand	Rate	2021	312.353	519.038	164.576
533	Incidence	Tajikistan	Both	Age-standardized	Osteoarthritis hand	Rate	2021	471.195	752.658	262.439
534	Incidence	Coted'Ivoire	Both	Age-standardized	Osteoarthritis hand	Rate	2021	258.601	431.457	134.696
535	Incidence	Russian Federation	Both	Age-standardized	Osteoarthritis hand	Rate	2021	606.113	981.789	334.719
536	Incidence	Netherlands	Both	Age-standardized	Osteoarthritis hand	Rate	2021	332.651	543.672	177.758
537	Incidence	Jamaica	Both	Age-standardized	Osteoarthritis hand	Rate	2021	347.859	564.481	188.492
538	Incidence	Turkey	Both	Age-standardized	Osteoarthritis hand	Rate	2021	283.171	468.787	147.865
539	Incidence	Croatia	Both	Age-standardized	Osteoarthritis hand	Rate	2021	450.76	727.525	244.853
540	Incidence	Burkina Faso	Both	Age-standardized	Osteoarthritis hand	Rate	2021	172.987	290.83	91.3389
541	Incidence	Dominica	Both	Age-standardized	Osteoarthritis hand	Rate	2021	345.955	569.913	186.362
542	Incidence	Montenegro	Both	Age-standardized	Osteoarthritis hand	Rate	2021	465.575	752.552	251.214
543	Incidence	Italy	Both	Age-standardized	Osteoarthritis hand	Rate	2021	385.961	633.145	207.855
544	Incidence	Samoa	Both	Age-standardized	Osteoarthritis hand	Rate	2021	360.784	590.137	193.075
545	Incidence	American Samoa	Both	Age-standardized	Osteoarthritis hand	Rate	2021	389.614	640.979	206.786
546	Incidence	Monaco	Both	Age-standardized	Osteoarthritis hand	Rate	2021	335.031	551.116	179.682
547	Incidence	Algeria	Both	Age-standardized	Osteoarthritis hand	Rate	2021	309.232	513.979	161.39
548	Incidence	Chile	Both	Age-standardized	Osteoarthritis hand	Rate	2021	370.133	603.303	197.903
549	Incidence	Cambodia	Both	Age-standardized	Osteoarthritis hand	Rate	2021	233.018	388.65	123.131
550	Incidence	Ukraine	Both	Age-standardized	Osteoarthritis hand	Rate	2021	552.496	899.986	302.68
551	Incidence	Finland	Both	Age-standardized	Osteoarthritis hand	Rate	2021	327.676	536.642	174.96
552	Incidence	Somalia	Both	Age-standardized	Osteoarthritis hand	Rate	2021	207.126	344.607	110.17
553	Incidence	Barbados	Both	Age-standardized	Osteoarthritis hand	Rate	2021	403.839	662.758	217.073
554	Incidence	Cameroon	Both	Age-standardized	Osteoarthritis hand	Rate	2021	260.073	431.185	136.848
555	Incidence	Morocco	Both	Age-standardized	Osteoarthritis hand	Rate	2021	274.108	452.179	143.616
556	Incidence	El Salvador	Both	Age-standardized	Osteoarthritis hand	Rate	2021	360.507	593.402	192.455
557	Incidence	Mongolia	Both	Age-standardized	Osteoarthritis hand	Rate	2021	654.132	1043.62	369.465
558	Incidence	Paraguay	Both	Age-standardized	Osteoarthritis hand	Rate	2021	346.576	568.295	187.691
559	Incidence	Poland	Both	Age-standardized	Osteoarthritis hand	Rate	2021	530.678	863.785	291.923
560	Incidence	Portugal	Both	Age-standardized	Osteoarthritis hand	Rate	2021	321.309	528.136	171.27
561	Incidence	Fiji	Both	Age-standardized	Osteoarthritis hand	Rate	2021	370.019	609.762	197.584
562	Incidence	Mauritania	Both	Age-standardized	Osteoarthritis hand	Rate	2021	274.319	453.163	144.278
563	Incidence	Senegal	Both	Age-standardized	Osteoarthritis hand	Rate	2021	267.693	443.219	139.69
564	Incidence	Luxembourg	Both	Age-standardized	Osteoarthritis hand	Rate	2021	334.476	543.937	179.172
565	Incidence	Peru	Both	Age-standardized	Osteoarthritis hand	Rate	2021	383.797	627.793	205.093
566	Incidence	Belgium	Both	Age-standardized	Osteoarthritis hand	Rate	2021	336.293	549.854	182.262
567	Incidence	Austria	Both	Age-standardized	Osteoarthritis hand	Rate	2021	327.422	535.213	175.327
568	Incidence	Niue	Both	Age-standardized	Osteoarthritis hand	Rate	2021	389.573	641.357	209.145
569	Incidence	Iceland	Both	Age-standardized	Osteoarthritis hand	Rate	2021	318.683	520.651	168.542
570	Incidence	Bermuda	Both	Age-standardized	Osteoarthritis hand	Rate	2021	402.608	664.648	215.366
571	Incidence	Republic of Moldova	Both	Age-standardized	Osteoarthritis hand	Rate	2021	423.776	682.698	234.06
572	Incidence	Malaysia	Both	Age-standardized	Osteoarthritis hand	Rate	2021	359.794	591.586	192.096
573	Incidence	Malta	Both	Age-standardized	Osteoarthritis hand	Rate	2021	337.601	551.678	181.742
574	Incidence	Grenada	Both	Age-standardized	Osteoarthritis hand	Rate	2021	364.318	596.724	195.876
575	Incidence	Azerbaijan	Both	Age-standardized	Osteoarthritis hand	Rate	2021	580.661	919.212	325.394
576	Incidence	Lao People's Democratic Republic	Both	Age-standardized	Osteoarthritis hand	Rate	2021	239.998	403.162	125.383
577	Incidence	Sao Tome and Principe	Both	Age-standardized	Osteoarthritis hand	Rate	2021	368.375	609.553	192.893
578	Incidence	Burundi	Both	Age-standardized	Osteoarthritis hand	Rate	2021	208.254	345.518	109.794
579	Incidence	United Kingdom	Both	Age-standardized	Osteoarthritis hand	Rate	2021	383.147	628.513	205.719
580	Incidence	Nigeria	Both	Age-standardized	Osteoarthritis hand	Rate	2021	332.181	550.123	176.575
581	Incidence	Dominican Republic	Both	Age-standardized	Osteoarthritis hand	Rate	2021	371.825	610.707	202.113
582	Incidence	Romania	Both	Age-standardized	Osteoarthritis hand	Rate	2021	390.706	641.184	210.115
583	Incidence	Libya	Both	Age-standardized	Osteoarthritis hand	Rate	2021	313.321	518.544	166.045
584	Incidence	Uruguay	Both	Age-standardized	Osteoarthritis hand	Rate	2021	378.066	620.746	203.67
585	Incidence	Democratic Republic of the Congo	Both	Age-standardized	Osteoarthritis hand	Rate	2021	271.744	450.805	144.455
586	Incidence	Botswana	Both	Age-standardized	Osteoarthritis hand	Rate	2021	381.185	626.767	204.066
587	Incidence	Puerto Rico	Both	Age-standardized	Osteoarthritis hand	Rate	2021	404.016	655.625	219.265
588	Incidence	Venezuela (Bolivarian Republic of)	Both	Age-standardized	Osteoarthritis hand	Rate	2021	368.067	604.042	197.496
589	Incidence	Cuba	Both	Age-standardized	Osteoarthritis hand	Rate	2021	347.096	564.103	186.402
590	Incidence	Lesotho	Both	Age-standardized	Osteoarthritis hand	Rate	2021	344.025	570.18	184.874
591	Incidence	Greenland	Both	Age-standardized	Osteoarthritis hand	Rate	2021	410.644	664.032	221.842
592	Incidence	Philippines	Both	Age-standardized	Osteoarthritis hand	Rate	2021	384.561	634.267	207.108
593	Incidence	Mauritius	Both	Age-standardized	Osteoarthritis hand	Rate	2021	384.834	640.124	206.833
594	Incidence	Sierra Leone	Both	Age-standardized	Osteoarthritis hand	Rate	2021	247.472	413.161	130.37
595	Incidence	Saint Kitts and Nevis	Both	Age-standardized	Osteoarthritis hand	Rate	2021	386.278	631.873	209.982
596	Incidence	Israel	Both	Age-standardized	Osteoarthritis hand	Rate	2021	337.669	552.368	181.044
597	Incidence	Togo	Both	Age-standardized	Osteoarthritis hand	Rate	2021	268.721	450.451	142.183
598	Incidence	Kuwait	Both	Age-standardized	Osteoarthritis hand	Rate	2021	320.449	529.59	167.751
599	Incidence	Argentina	Both	Age-standardized	Osteoarthritis hand	Rate	2021	394.583	648.049	213.267
600	Incidence	Turkmenistan	Both	Age-standardized	Osteoarthritis hand	Rate	2021	574.235	917.83	321.903
601	Incidence	Brazil	Both	Age-standardized	Osteoarthritis hand	Rate	2021	426.313	700.908	228.178
602	Incidence	Afghanistan	Both	Age-standardized	Osteoarthritis hand	Rate	2021	182.516	304.565	95.7447
603	Incidence	Tokelau	Both	Age-standardized	Osteoarthritis hand	Rate	2021	372.397	612.198	198.18
604	Incidence	Solomon Islands	Both	Age-standardized	Osteoarthritis hand	Rate	2021	314.67	523.758	167.022
605	Incidence	Myanmar	Both	Age-standardized	Osteoarthritis hand	Rate	2021	292.045	485.795	153.806
606	Incidence	Gambia	Both	Age-standardized	Osteoarthritis hand	Rate	2021	307.16	510.643	160.849
607	Incidence	Yemen	Both	Age-standardized	Osteoarthritis hand	Rate	2021	234.035	390.551	123.022
608	Incidence	South Africa	Both	Age-standardized	Osteoarthritis hand	Rate	2021	481.812	787.387	260.673
609	Incidence	Central African Republic	Both	Age-standardized	Osteoarthritis hand	Rate	2021	247.636	412.686	131.222
610	Incidence	Guinea	Both	Age-standardized	Osteoarthritis hand	Rate	2021	204.789	345.412	107.359
611	Incidence	Bolivia (Plurinational State of)	Both	Age-standardized	Osteoarthritis hand	Rate	2021	339.839	557.2	184.23
612	Incidence	Madagascar	Both	Age-standardized	Osteoarthritis hand	Rate	2021	188.591	313.399	100.22
