# Supplementary material for: Global, region and country burden of osteoarthritis at different sites in middle-aged and elderly populations from 1990 to 2021: a systematic analysis of the 2021 global burden of disease study
Source: Front Med (Lausanne). 2025 May 12;12:1567303. doi: 10.3389/fmed.2025.1567303 (PMC12104184; doi:10.3389/fmed.2025.1567303)
Supplement: Supplementary Table 4 — The Daly rates of OA by site in 204 countries and territories in 2021 and time trends from 1900 to 2021. [file Table_4.xlsx]

## Sheet: Sheet1
	measure	location	sex	age	cause	metric	year	val	upper	lower
1	DALYs (Disability-Adjusted Life Years)	Vanuatu	Both	Age-standardized	Osteoarthritis	Rate	2021	713.567	1444.07	344.087
2	DALYs (Disability-Adjusted Life Years)	Thailand	Both	Age-standardized	Osteoarthritis	Rate	2021	709.254	1424.41	340.34
3	DALYs (Disability-Adjusted Life Years)	Slovakia	Both	Age-standardized	Osteoarthritis	Rate	2021	874.556	1781.59	423.511
4	DALYs (Disability-Adjusted Life Years)	Canada	Both	Age-standardized	Osteoarthritis	Rate	2021	749.159	1517.17	363.462
5	DALYs (Disability-Adjusted Life Years)	Guyana	Both	Age-standardized	Osteoarthritis	Rate	2021	850.104	1722.43	408.693
6	DALYs (Disability-Adjusted Life Years)	Ethiopia	Both	Age-standardized	Osteoarthritis	Rate	2021	766.392	1540.59	370.421
7	DALYs (Disability-Adjusted Life Years)	Netherlands	Both	Age-standardized	Osteoarthritis	Rate	2021	880.232	1787.8	425.116
8	DALYs (Disability-Adjusted Life Years)	Colombia	Both	Age-standardized	Osteoarthritis	Rate	2021	879.066	1787	422.666
9	DALYs (Disability-Adjusted Life Years)	Chad	Both	Age-standardized	Osteoarthritis	Rate	2021	607.025	1223.32	294.243
10	DALYs (Disability-Adjusted Life Years)	Senegal	Both	Age-standardized	Osteoarthritis	Rate	2021	711.278	1432.26	341.275
11	DALYs (Disability-Adjusted Life Years)	Rwanda	Both	Age-standardized	Osteoarthritis	Rate	2021	624.219	1260.01	303.516
12	DALYs (Disability-Adjusted Life Years)	Palestine	Both	Age-standardized	Osteoarthritis	Rate	2021	736.379	1501.14	354.843
13	DALYs (Disability-Adjusted Life Years)	Mongolia	Both	Age-standardized	Osteoarthritis	Rate	2021	907.626	1836.23	431.464
14	DALYs (Disability-Adjusted Life Years)	Papua New Guinea	Both	Age-standardized	Osteoarthritis	Rate	2021	674.509	1355.01	323.68
15	DALYs (Disability-Adjusted Life Years)	Palau	Both	Age-standardized	Osteoarthritis	Rate	2021	905.397	1824.83	433.472
16	DALYs (Disability-Adjusted Life Years)	Bangladesh	Both	Age-standardized	Osteoarthritis	Rate	2021	673.709	1342.21	322.588
17	DALYs (Disability-Adjusted Life Years)	Maldives	Both	Age-standardized	Osteoarthritis	Rate	2021	732.339	1479.01	350.924
18	DALYs (Disability-Adjusted Life Years)	Gabon	Both	Age-standardized	Osteoarthritis	Rate	2021	804.501	1629.18	388.941
19	DALYs (Disability-Adjusted Life Years)	Liberia	Both	Age-standardized	Osteoarthritis	Rate	2021	716.884	1444.88	347.985
20	DALYs (Disability-Adjusted Life Years)	Zimbabwe	Both	Age-standardized	Osteoarthritis	Rate	2021	658.166	1319.25	319.193
21	DALYs (Disability-Adjusted Life Years)	Denmark	Both	Age-standardized	Osteoarthritis	Rate	2021	847.79	1719.84	411.461
22	DALYs (Disability-Adjusted Life Years)	Norway	Both	Age-standardized	Osteoarthritis	Rate	2021	891.191	1795.78	432.389
23	DALYs (Disability-Adjusted Life Years)	Chile	Both	Age-standardized	Osteoarthritis	Rate	2021	936.892	1881.15	454.403
24	DALYs (Disability-Adjusted Life Years)	Algeria	Both	Age-standardized	Osteoarthritis	Rate	2021	760.192	1529.69	369.061
25	DALYs (Disability-Adjusted Life Years)	Costa Rica	Both	Age-standardized	Osteoarthritis	Rate	2021	883.321	1775.6	425.554
26	DALYs (Disability-Adjusted Life Years)	Dominica	Both	Age-standardized	Osteoarthritis	Rate	2021	864.882	1742.57	416.004
27	DALYs (Disability-Adjusted Life Years)	Viet Nam	Both	Age-standardized	Osteoarthritis	Rate	2021	611.586	1230.11	291.973
28	DALYs (Disability-Adjusted Life Years)	Taiwan (Province of China)	Both	Age-standardized	Osteoarthritis	Rate	2021	930.842	1886.69	444.269
29	DALYs (Disability-Adjusted Life Years)	United States of America	Both	Age-standardized	Osteoarthritis	Rate	2021	1063.27	2141.76	518.239
30	DALYs (Disability-Adjusted Life Years)	United States Virgin Islands	Both	Age-standardized	Osteoarthritis	Rate	2021	955.06	1921.59	457.861
31	DALYs (Disability-Adjusted Life Years)	Haiti	Both	Age-standardized	Osteoarthritis	Rate	2021	706.345	1419.37	338.865
32	DALYs (Disability-Adjusted Life Years)	Brunei Darussalam	Both	Age-standardized	Osteoarthritis	Rate	2021	1100.81	2211.18	526.69
33	DALYs (Disability-Adjusted Life Years)	El Salvador	Both	Age-standardized	Osteoarthritis	Rate	2021	874.651	1767.75	421.531
34	DALYs (Disability-Adjusted Life Years)	Jamaica	Both	Age-standardized	Osteoarthritis	Rate	2021	864.084	1741.89	415.378
35	DALYs (Disability-Adjusted Life Years)	Benin	Both	Age-standardized	Osteoarthritis	Rate	2021	745.514	1500.47	361.271
36	DALYs (Disability-Adjusted Life Years)	Mauritania	Both	Age-standardized	Osteoarthritis	Rate	2021	758.136	1540.84	364.309
37	DALYs (Disability-Adjusted Life Years)	India	Both	Age-standardized	Osteoarthritis	Rate	2021	754.378	1506.98	364.161
38	DALYs (Disability-Adjusted Life Years)	Seychelles	Both	Age-standardized	Osteoarthritis	Rate	2021	768.001	1561.36	370.397
39	DALYs (Disability-Adjusted Life Years)	Italy	Both	Age-standardized	Osteoarthritis	Rate	2021	877.765	1771.28	425.193
40	DALYs (Disability-Adjusted Life Years)	Qatar	Both	Age-standardized	Osteoarthritis	Rate	2021	808.788	1628.16	391.075
41	DALYs (Disability-Adjusted Life Years)	Monaco	Both	Age-standardized	Osteoarthritis	Rate	2021	892.105	1796.73	428.803
42	DALYs (Disability-Adjusted Life Years)	Somalia	Both	Age-standardized	Osteoarthritis	Rate	2021	603.86	1213.7	290.38
43	DALYs (Disability-Adjusted Life Years)	Oman	Both	Age-standardized	Osteoarthritis	Rate	2021	786.677	1582.9	381.382
44	DALYs (Disability-Adjusted Life Years)	Burundi	Both	Age-standardized	Osteoarthritis	Rate	2021	600.463	1202.94	291.162
45	DALYs (Disability-Adjusted Life Years)	Mali	Both	Age-standardized	Osteoarthritis	Rate	2021	652.643	1307.11	314.005
46	DALYs (Disability-Adjusted Life Years)	Lebanon	Both	Age-standardized	Osteoarthritis	Rate	2021	778.225	1564.31	375.093
47	DALYs (Disability-Adjusted Life Years)	Paraguay	Both	Age-standardized	Osteoarthritis	Rate	2021	846.917	1703.93	405.523
48	DALYs (Disability-Adjusted Life Years)	Comoros	Both	Age-standardized	Osteoarthritis	Rate	2021	680.633	1376.14	328.112
49	DALYs (Disability-Adjusted Life Years)	Cambodia	Both	Age-standardized	Osteoarthritis	Rate	2021	588.759	1190.31	280.018
50	DALYs (Disability-Adjusted Life Years)	Croatia	Both	Age-standardized	Osteoarthritis	Rate	2021	836.819	1702.64	404.252
51	DALYs (Disability-Adjusted Life Years)	Grenada	Both	Age-standardized	Osteoarthritis	Rate	2021	866.197	1750.48	415.807
52	DALYs (Disability-Adjusted Life Years)	Fiji	Both	Age-standardized	Osteoarthritis	Rate	2021	872.426	1753.3	422.073
53	DALYs (Disability-Adjusted Life Years)	Montenegro	Both	Age-standardized	Osteoarthritis	Rate	2021	849.44	1732.07	410.623
54	DALYs (Disability-Adjusted Life Years)	Azerbaijan	Both	Age-standardized	Osteoarthritis	Rate	2021	869.476	1743.5	415.065
55	DALYs (Disability-Adjusted Life Years)	Democratic People's Republic of Korea	Both	Age-standardized	Osteoarthritis	Rate	2021	769.618	1553.73	366.246
56	DALYs (Disability-Adjusted Life Years)	Russian Federation	Both	Age-standardized	Osteoarthritis	Rate	2021	990.227	2012.49	476.708
57	DALYs (Disability-Adjusted Life Years)	Greece	Both	Age-standardized	Osteoarthritis	Rate	2021	833.565	1682.98	402.158
58	DALYs (Disability-Adjusted Life Years)	Guam	Both	Age-standardized	Osteoarthritis	Rate	2021	931.759	1872.31	448.734
59	DALYs (Disability-Adjusted Life Years)	Kiribati	Both	Age-standardized	Osteoarthritis	Rate	2021	837.569	1684.71	402.199
60	DALYs (Disability-Adjusted Life Years)	Nauru	Both	Age-standardized	Osteoarthritis	Rate	2021	880.564	1769.45	421.555
61	DALYs (Disability-Adjusted Life Years)	Bosnia and Herzegovina	Both	Age-standardized	Osteoarthritis	Rate	2021	785.937	1595.42	377.143
62	DALYs (Disability-Adjusted Life Years)	Bahamas	Both	Age-standardized	Osteoarthritis	Rate	2021	929.602	1882.07	450.822
63	DALYs (Disability-Adjusted Life Years)	Niger	Both	Age-standardized	Osteoarthritis	Rate	2021	614.481	1225.76	296.854
64	DALYs (Disability-Adjusted Life Years)	South Sudan	Both	Age-standardized	Osteoarthritis	Rate	2021	598.031	1189.08	289.937
65	DALYs (Disability-Adjusted Life Years)	Andorra	Both	Age-standardized	Osteoarthritis	Rate	2021	861.957	1726.61	416.052
66	DALYs (Disability-Adjusted Life Years)	Afghanistan	Both	Age-standardized	Osteoarthritis	Rate	2021	578.572	1160.4	280.47
67	DALYs (Disability-Adjusted Life Years)	Nepal	Both	Age-standardized	Osteoarthritis	Rate	2021	640.995	1278.73	307.841
68	DALYs (Disability-Adjusted Life Years)	Morocco	Both	Age-standardized	Osteoarthritis	Rate	2021	709.209	1431.92	343.834
69	DALYs (Disability-Adjusted Life Years)	Tuvalu	Both	Age-standardized	Osteoarthritis	Rate	2021	856.773	1750.55	410.837
70	DALYs (Disability-Adjusted Life Years)	Estonia	Both	Age-standardized	Osteoarthritis	Rate	2021	992.942	1994.29	480.227
71	DALYs (Disability-Adjusted Life Years)	Bhutan	Both	Age-standardized	Osteoarthritis	Rate	2021	692.73	1389.23	335.087
72	DALYs (Disability-Adjusted Life Years)	Switzerland	Both	Age-standardized	Osteoarthritis	Rate	2021	835.615	1683.06	404.732
73	DALYs (Disability-Adjusted Life Years)	American Samoa	Both	Age-standardized	Osteoarthritis	Rate	2021	922.063	1870.45	444.335
74	DALYs (Disability-Adjusted Life Years)	Jordan	Both	Age-standardized	Osteoarthritis	Rate	2021	789.781	1594.98	379.232
75	DALYs (Disability-Adjusted Life Years)	Ireland	Both	Age-standardized	Osteoarthritis	Rate	2021	861.925	1733.6	418.69
76	DALYs (Disability-Adjusted Life Years)	Indonesia	Both	Age-standardized	Osteoarthritis	Rate	2021	685.659	1378.88	329.896
77	DALYs (Disability-Adjusted Life Years)	Hungary	Both	Age-standardized	Osteoarthritis	Rate	2021	880.392	1770.92	424.878
78	DALYs (Disability-Adjusted Life Years)	Guinea-Bissau	Both	Age-standardized	Osteoarthritis	Rate	2021	664.78	1343.03	319.738
79	DALYs (Disability-Adjusted Life Years)	Latvia	Both	Age-standardized	Osteoarthritis	Rate	2021	969.753	1965.05	468.852
80	DALYs (Disability-Adjusted Life Years)	Kazakhstan	Both	Age-standardized	Osteoarthritis	Rate	2021	959.038	1938.46	462.24
81	DALYs (Disability-Adjusted Life Years)	Armenia	Both	Age-standardized	Osteoarthritis	Rate	2021	845.731	1699.97	406.225
82	DALYs (Disability-Adjusted Life Years)	United Kingdom	Both	Age-standardized	Osteoarthritis	Rate	2021	935.865	1876.29	454.437
83	DALYs (Disability-Adjusted Life Years)	Ecuador	Both	Age-standardized	Osteoarthritis	Rate	2021	911.835	1837.37	439.32
84	DALYs (Disability-Adjusted Life Years)	Belize	Both	Age-standardized	Osteoarthritis	Rate	2021	892.206	1806.45	429.37
85	DALYs (Disability-Adjusted Life Years)	Australia	Both	Age-standardized	Osteoarthritis	Rate	2021	973.438	1964.98	474.736
86	DALYs (Disability-Adjusted Life Years)	New Zealand	Both	Age-standardized	Osteoarthritis	Rate	2021	973.369	1964.44	470.842
87	DALYs (Disability-Adjusted Life Years)	Kyrgyzstan	Both	Age-standardized	Osteoarthritis	Rate	2021	846.755	1707.93	405.739
88	DALYs (Disability-Adjusted Life Years)	Congo	Both	Age-standardized	Osteoarthritis	Rate	2021	789.042	1594.32	378.588
89	DALYs (Disability-Adjusted Life Years)	United Arab Emirates	Both	Age-standardized	Osteoarthritis	Rate	2021	753.683	1505.79	363.753
90	DALYs (Disability-Adjusted Life Years)	Micronesia (Federated States of)	Both	Age-standardized	Osteoarthritis	Rate	2021	856.148	1710.82	411.016
91	DALYs (Disability-Adjusted Life Years)	Saudi Arabia	Both	Age-standardized	Osteoarthritis	Rate	2021	796.141	1607.49	387.203
92	DALYs (Disability-Adjusted Life Years)	Panama	Both	Age-standardized	Osteoarthritis	Rate	2021	860.469	1732.16	415.268
93	DALYs (Disability-Adjusted Life Years)	Cabo Verde	Both	Age-standardized	Osteoarthritis	Rate	2021	766.425	1541.96	369.623
94	DALYs (Disability-Adjusted Life Years)	Coted'Ivoire	Both	Age-standardized	Osteoarthritis	Rate	2021	711.602	1430.86	344.115
95	DALYs (Disability-Adjusted Life Years)	Eritrea	Both	Age-standardized	Osteoarthritis	Rate	2021	627.529	1248.61	302.271
96	DALYs (Disability-Adjusted Life Years)	Malaysia	Both	Age-standardized	Osteoarthritis	Rate	2021	743.548	1510.56	355.937
97	DALYs (Disability-Adjusted Life Years)	Turkey	Both	Age-standardized	Osteoarthritis	Rate	2021	772.732	1556.99	373.012
98	DALYs (Disability-Adjusted Life Years)	Timor-Leste	Both	Age-standardized	Osteoarthritis	Rate	2021	603.658	1213.72	289.377
99	DALYs (Disability-Adjusted Life Years)	Iceland	Both	Age-standardized	Osteoarthritis	Rate	2021	910.174	1834.16	442.257
100	DALYs (Disability-Adjusted Life Years)	Cook Islands	Both	Age-standardized	Osteoarthritis	Rate	2021	935.564	1885	451.961
101	DALYs (Disability-Adjusted Life Years)	Kenya	Both	Age-standardized	Osteoarthritis	Rate	2021	796.031	1607.93	383.668
102	DALYs (Disability-Adjusted Life Years)	Botswana	Both	Age-standardized	Osteoarthritis	Rate	2021	831.264	1685.2	402.636
103	DALYs (Disability-Adjusted Life Years)	Sierra Leone	Both	Age-standardized	Osteoarthritis	Rate	2021	679.04	1357.15	326.47
104	DALYs (Disability-Adjusted Life Years)	Burkina Faso	Both	Age-standardized	Osteoarthritis	Rate	2021	632.075	1272.08	304.924
105	DALYs (Disability-Adjusted Life Years)	Northern Mariana Islands	Both	Age-standardized	Osteoarthritis	Rate	2021	901.626	1813.75	432.54
106	DALYs (Disability-Adjusted Life Years)	Zambia	Both	Age-standardized	Osteoarthritis	Rate	2021	676.976	1363.46	325.309
107	DALYs (Disability-Adjusted Life Years)	Myanmar	Both	Age-standardized	Osteoarthritis	Rate	2021	645.68	1286.98	311.355
108	DALYs (Disability-Adjusted Life Years)	Egypt	Both	Age-standardized	Osteoarthritis	Rate	2021	729.011	1478.91	351.956
109	DALYs (Disability-Adjusted Life Years)	Samoa	Both	Age-standardized	Osteoarthritis	Rate	2021	860.412	1726.24	415.619
110	DALYs (Disability-Adjusted Life Years)	Japan	Both	Age-standardized	Osteoarthritis	Rate	2021	1074.63	2173.99	514.808
111	DALYs (Disability-Adjusted Life Years)	Portugal	Both	Age-standardized	Osteoarthritis	Rate	2021	849.471	1706.12	409.452
112	DALYs (Disability-Adjusted Life Years)	Czechia	Both	Age-standardized	Osteoarthritis	Rate	2021	869.283	1765.36	422.375
113	DALYs (Disability-Adjusted Life Years)	Mozambique	Both	Age-standardized	Osteoarthritis	Rate	2021	631.533	1273.05	305.58
114	DALYs (Disability-Adjusted Life Years)	Bermuda	Both	Age-standardized	Osteoarthritis	Rate	2021	965.068	1963.8	466.332
115	DALYs (Disability-Adjusted Life Years)	Slovenia	Both	Age-standardized	Osteoarthritis	Rate	2021	860.1	1752.49	414.99
116	DALYs (Disability-Adjusted Life Years)	Sao Tome and Principe	Both	Age-standardized	Osteoarthritis	Rate	2021	820.908	1664.91	395.087
117	DALYs (Disability-Adjusted Life Years)	Angola	Both	Age-standardized	Osteoarthritis	Rate	2021	809.454	1628.46	389.326
118	DALYs (Disability-Adjusted Life Years)	Georgia	Both	Age-standardized	Osteoarthritis	Rate	2021	804.656	1618.49	387.694
119	DALYs (Disability-Adjusted Life Years)	Equatorial Guinea	Both	Age-standardized	Osteoarthritis	Rate	2021	815.289	1644.22	394.301
120	DALYs (Disability-Adjusted Life Years)	Cuba	Both	Age-standardized	Osteoarthritis	Rate	2021	866.506	1758.82	416.819
121	DALYs (Disability-Adjusted Life Years)	Puerto Rico	Both	Age-standardized	Osteoarthritis	Rate	2021	981.397	1994.29	475.163
122	DALYs (Disability-Adjusted Life Years)	Tajikistan	Both	Age-standardized	Osteoarthritis	Rate	2021	719.479	1460.14	345.54
123	DALYs (Disability-Adjusted Life Years)	Ghana	Both	Age-standardized	Osteoarthritis	Rate	2021	795.96	1604.43	382.428
124	DALYs (Disability-Adjusted Life Years)	Niue	Both	Age-standardized	Osteoarthritis	Rate	2021	915.511	1836.35	444.239
125	DALYs (Disability-Adjusted Life Years)	Namibia	Both	Age-standardized	Osteoarthritis	Rate	2021	750.547	1514.37	361.475
126	DALYs (Disability-Adjusted Life Years)	Malawi	Both	Age-standardized	Osteoarthritis	Rate	2021	654.215	1319.3	316.97
127	DALYs (Disability-Adjusted Life Years)	Saint Vincent and the Grenadines	Both	Age-standardized	Osteoarthritis	Rate	2021	853.663	1733.7	414.1
128	DALYs (Disability-Adjusted Life Years)	Syrian Arab Republic	Both	Age-standardized	Osteoarthritis	Rate	2021	729.318	1456.17	349.579
129	DALYs (Disability-Adjusted Life Years)	Tunisia	Both	Age-standardized	Osteoarthritis	Rate	2021	753.573	1515.44	362.236
130	DALYs (Disability-Adjusted Life Years)	Sweden	Both	Age-standardized	Osteoarthritis	Rate	2021	760.708	1546.06	363.368
131	DALYs (Disability-Adjusted Life Years)	Belarus	Both	Age-standardized	Osteoarthritis	Rate	2021	951.092	1921.93	455.762
132	DALYs (Disability-Adjusted Life Years)	United Republic of Tanzania	Both	Age-standardized	Osteoarthritis	Rate	2021	676.093	1362.8	324.239
133	DALYs (Disability-Adjusted Life Years)	Sri Lanka	Both	Age-standardized	Osteoarthritis	Rate	2021	670.791	1359.56	322.902
134	DALYs (Disability-Adjusted Life Years)	Singapore	Both	Age-standardized	Osteoarthritis	Rate	2021	1117.3	2258.24	536.568
135	DALYs (Disability-Adjusted Life Years)	Yemen	Both	Age-standardized	Osteoarthritis	Rate	2021	621.782	1248.05	297.573
136	DALYs (Disability-Adjusted Life Years)	Finland	Both	Age-standardized	Osteoarthritis	Rate	2021	860.056	1727.99	415.883
137	DALYs (Disability-Adjusted Life Years)	San Marino	Both	Age-standardized	Osteoarthritis	Rate	2021	876.557	1765.15	423.661
138	DALYs (Disability-Adjusted Life Years)	Tonga	Both	Age-standardized	Osteoarthritis	Rate	2021	844.628	1704.38	404.765
139	DALYs (Disability-Adjusted Life Years)	Spain	Both	Age-standardized	Osteoarthritis	Rate	2021	867.075	1738.51	419.652
140	DALYs (Disability-Adjusted Life Years)	Togo	Both	Age-standardized	Osteoarthritis	Rate	2021	708.196	1425.01	341.217
141	DALYs (Disability-Adjusted Life Years)	Lithuania	Both	Age-standardized	Osteoarthritis	Rate	2021	956.73	1967.36	459.247
142	DALYs (Disability-Adjusted Life Years)	Serbia	Both	Age-standardized	Osteoarthritis	Rate	2021	804.455	1629.41	386.368
143	DALYs (Disability-Adjusted Life Years)	Nigeria	Both	Age-standardized	Osteoarthritis	Rate	2021	752.688	1517.37	364.04
144	DALYs (Disability-Adjusted Life Years)	Uzbekistan	Both	Age-standardized	Osteoarthritis	Rate	2021	849.524	1701.92	405.121
145	DALYs (Disability-Adjusted Life Years)	Germany	Both	Age-standardized	Osteoarthritis	Rate	2021	866.955	1745.02	419.593
146	DALYs (Disability-Adjusted Life Years)	Albania	Both	Age-standardized	Osteoarthritis	Rate	2021	697.687	1411.86	337.484
147	DALYs (Disability-Adjusted Life Years)	France	Both	Age-standardized	Osteoarthritis	Rate	2021	858.117	1721.67	415.864
148	DALYs (Disability-Adjusted Life Years)	Philippines	Both	Age-standardized	Osteoarthritis	Rate	2021	679.326	1367.17	325.556
149	DALYs (Disability-Adjusted Life Years)	Eswatini	Both	Age-standardized	Osteoarthritis	Rate	2021	816.611	1649.96	397.442
150	DALYs (Disability-Adjusted Life Years)	Malta	Both	Age-standardized	Osteoarthritis	Rate	2021	868.747	1747.22	420.384
151	DALYs (Disability-Adjusted Life Years)	Cyprus	Both	Age-standardized	Osteoarthritis	Rate	2021	840.575	1689.89	408.427
152	DALYs (Disability-Adjusted Life Years)	The former Yugoslav Republic of Macedonia	Both	Age-standardized	Osteoarthritis	Rate	2021	0	0	0
153	DALYs (Disability-Adjusted Life Years)	Dominican Republic	Both	Age-standardized	Osteoarthritis	Rate	2021	882.193	1782.3	424.452
154	DALYs (Disability-Adjusted Life Years)	Saint Kitts and Nevis	Both	Age-standardized	Osteoarthritis	Rate	2021	918.867	1848.1	442.352
155	DALYs (Disability-Adjusted Life Years)	Republic of Korea	Both	Age-standardized	Osteoarthritis	Rate	2021	1129.11	2284.09	540.738
156	DALYs (Disability-Adjusted Life Years)	China	Both	Age-standardized	Osteoarthritis	Rate	2021	838.825	1691.71	398.323
157	DALYs (Disability-Adjusted Life Years)	Honduras	Both	Age-standardized	Osteoarthritis	Rate	2021	804.926	1612.69	391.571
158	DALYs (Disability-Adjusted Life Years)	Guatemala	Both	Age-standardized	Osteoarthritis	Rate	2021	787.376	1604.61	381.451
159	DALYs (Disability-Adjusted Life Years)	Bulgaria	Both	Age-standardized	Osteoarthritis	Rate	2021	854.342	1728.31	411.454
160	DALYs (Disability-Adjusted Life Years)	Marshall Islands	Both	Age-standardized	Osteoarthritis	Rate	2021	836.292	1698.63	397.824
161	DALYs (Disability-Adjusted Life Years)	Belgium	Both	Age-standardized	Osteoarthritis	Rate	2021	855.41	1730.8	411.284
162	DALYs (Disability-Adjusted Life Years)	Central African Republic	Both	Age-standardized	Osteoarthritis	Rate	2021	632.508	1277.64	308.122
163	DALYs (Disability-Adjusted Life Years)	Bahrain	Both	Age-standardized	Osteoarthritis	Rate	2021	794.964	1590.79	383.599
164	DALYs (Disability-Adjusted Life Years)	Antigua and Barbuda	Both	Age-standardized	Osteoarthritis	Rate	2021	899.471	1813.62	432.623
165	DALYs (Disability-Adjusted Life Years)	Iraq	Both	Age-standardized	Osteoarthritis	Rate	2021	725.241	1456.14	352.041
166	DALYs (Disability-Adjusted Life Years)	Saint Lucia	Both	Age-standardized	Osteoarthritis	Rate	2021	873.152	1782.35	421.384
167	DALYs (Disability-Adjusted Life Years)	Turkmenistan	Both	Age-standardized	Osteoarthritis	Rate	2021	871.978	1740.58	413.848
168	DALYs (Disability-Adjusted Life Years)	Tokelau	Both	Age-standardized	Osteoarthritis	Rate	2021	872.204	1775.2	423.555
169	DALYs (Disability-Adjusted Life Years)	Djibouti	Both	Age-standardized	Osteoarthritis	Rate	2021	729.787	1476.3	351.08
170	DALYs (Disability-Adjusted Life Years)	Gambia	Both	Age-standardized	Osteoarthritis	Rate	2021	747.594	1514.02	361.621
171	DALYs (Disability-Adjusted Life Years)	Lao People's Democratic Republic	Both	Age-standardized	Osteoarthritis	Rate	2021	605.769	1223.2	289.629
172	DALYs (Disability-Adjusted Life Years)	Democratic Republic of the Congo	Both	Age-standardized	Osteoarthritis	Rate	2021	664	1342.94	315.709
173	DALYs (Disability-Adjusted Life Years)	Poland	Both	Age-standardized	Osteoarthritis	Rate	2021	885.5	1792.25	427.321
174	DALYs (Disability-Adjusted Life Years)	South Africa	Both	Age-standardized	Osteoarthritis	Rate	2021	900.673	1811.83	436.306
175	DALYs (Disability-Adjusted Life Years)	Lesotho	Both	Age-standardized	Osteoarthritis	Rate	2021	767.439	1554.66	372.178
176	DALYs (Disability-Adjusted Life Years)	Greenland	Both	Age-standardized	Osteoarthritis	Rate	2021	757.361	1526.21	364.207
177	DALYs (Disability-Adjusted Life Years)	Barbados	Both	Age-standardized	Osteoarthritis	Rate	2021	931.582	1899.2	447.101
178	DALYs (Disability-Adjusted Life Years)	Republic of Moldova	Both	Age-standardized	Osteoarthritis	Rate	2021	860.565	1747.09	413.906
179	DALYs (Disability-Adjusted Life Years)	Mauritius	Both	Age-standardized	Osteoarthritis	Rate	2021	759.49	1535.72	366.501
180	DALYs (Disability-Adjusted Life Years)	Pakistan	Both	Age-standardized	Osteoarthritis	Rate	2021	685.073	1371.47	329.908
181	DALYs (Disability-Adjusted Life Years)	Mexico	Both	Age-standardized	Osteoarthritis	Rate	2021	958.553	1928.37	463.872
182	DALYs (Disability-Adjusted Life Years)	Kuwait	Both	Age-standardized	Osteoarthritis	Rate	2021	815.311	1639.63	392.675
183	DALYs (Disability-Adjusted Life Years)	Cameroon	Both	Age-standardized	Osteoarthritis	Rate	2021	749.052	1526.01	362.946
184	DALYs (Disability-Adjusted Life Years)	Madagascar	Both	Age-standardized	Osteoarthritis	Rate	2021	594.132	1205.08	285.201
185	DALYs (Disability-Adjusted Life Years)	Guinea	Both	Age-standardized	Osteoarthritis	Rate	2021	644.369	1292.94	309.597
186	DALYs (Disability-Adjusted Life Years)	Iran (Islamic Republic of)	Both	Age-standardized	Osteoarthritis	Rate	2021	742.223	1496.04	358.833
187	DALYs (Disability-Adjusted Life Years)	Israel	Both	Age-standardized	Osteoarthritis	Rate	2021	863.924	1741.95	416.993
188	DALYs (Disability-Adjusted Life Years)	Ukraine	Both	Age-standardized	Osteoarthritis	Rate	2021	924.726	1858.62	444.88
189	DALYs (Disability-Adjusted Life Years)	Uganda	Both	Age-standardized	Osteoarthritis	Rate	2021	638.026	1291.66	306.954
190	DALYs (Disability-Adjusted Life Years)	Nicaragua	Both	Age-standardized	Osteoarthritis	Rate	2021	820.347	1651.08	399.226
191	DALYs (Disability-Adjusted Life Years)	Argentina	Both	Age-standardized	Osteoarthritis	Rate	2021	939.764	1888.94	453.785
192	DALYs (Disability-Adjusted Life Years)	Luxembourg	Both	Age-standardized	Osteoarthritis	Rate	2021	865.107	1738.41	420.92
193	DALYs (Disability-Adjusted Life Years)	Suriname	Both	Age-standardized	Osteoarthritis	Rate	2021	905.449	1814.21	437.778
194	DALYs (Disability-Adjusted Life Years)	Solomon Islands	Both	Age-standardized	Osteoarthritis	Rate	2021	770.299	1547.65	368.673
195	DALYs (Disability-Adjusted Life Years)	Trinidad and Tobago	Both	Age-standardized	Osteoarthritis	Rate	2021	905.658	1843.12	439.877
196	DALYs (Disability-Adjusted Life Years)	Brazil	Both	Age-standardized	Osteoarthritis	Rate	2021	900.177	1810.48	436.726
197	DALYs (Disability-Adjusted Life Years)	Austria	Both	Age-standardized	Osteoarthritis	Rate	2021	859.644	1724.37	415.871
198	DALYs (Disability-Adjusted Life Years)	Bolivia (Plurinational State of)	Both	Age-standardized	Osteoarthritis	Rate	2021	846.102	1707.79	407.122
199	DALYs (Disability-Adjusted Life Years)	Venezuela (Bolivarian Republic of)	Both	Age-standardized	Osteoarthritis	Rate	2021	882.13	1762.56	421.761
200	DALYs (Disability-Adjusted Life Years)	Romania	Both	Age-standardized	Osteoarthritis	Rate	2021	789.828	1598.71	379.904
201	DALYs (Disability-Adjusted Life Years)	Peru	Both	Age-standardized	Osteoarthritis	Rate	2021	900.298	1820.63	432.991
202	DALYs (Disability-Adjusted Life Years)	Uruguay	Both	Age-standardized	Osteoarthritis	Rate	2021	937.31	1872.3	451.724
203	DALYs (Disability-Adjusted Life Years)	Sudan	Both	Age-standardized	Osteoarthritis	Rate	2021	668.414	1341.34	320.443
204	DALYs (Disability-Adjusted Life Years)	Libya	Both	Age-standardized	Osteoarthritis	Rate	2021	771.552	1561.98	374.016
1	DALYs (Disability-Adjusted Life Years)	China	Both	Age-standardized	Osteoarthritis hip	Rate	2021	27.0878	55.5427	12.2641
2	DALYs (Disability-Adjusted Life Years)	Marshall Islands	Both	Age-standardized	Osteoarthritis hip	Rate	2021	32.4767	67.8389	14.39
3	DALYs (Disability-Adjusted Life Years)	Mozambique	Both	Age-standardized	Osteoarthritis hip	Rate	2021	36.17	75.9097	16.3169
4	DALYs (Disability-Adjusted Life Years)	Eswatini	Both	Age-standardized	Osteoarthritis hip	Rate	2021	50.9696	105.204	23.0595
5	DALYs (Disability-Adjusted Life Years)	Guinea-Bissau	Both	Age-standardized	Osteoarthritis hip	Rate	2021	33.4087	68.8326	14.9115
6	DALYs (Disability-Adjusted Life Years)	Hungary	Both	Age-standardized	Osteoarthritis hip	Rate	2021	55.9539	114.239	25.156
7	DALYs (Disability-Adjusted Life Years)	Thailand	Both	Age-standardized	Osteoarthritis hip	Rate	2021	31.5763	65.406	14.0181
8	DALYs (Disability-Adjusted Life Years)	Vanuatu	Both	Age-standardized	Osteoarthritis hip	Rate	2021	32.7531	67.7041	14.7857
9	DALYs (Disability-Adjusted Life Years)	Slovakia	Both	Age-standardized	Osteoarthritis hip	Rate	2021	54.7865	113.455	24.5527
10	DALYs (Disability-Adjusted Life Years)	Guam	Both	Age-standardized	Osteoarthritis hip	Rate	2021	42.4441	87.829	19.1111
11	DALYs (Disability-Adjusted Life Years)	Equatorial Guinea	Both	Age-standardized	Osteoarthritis hip	Rate	2021	45.6075	93.9721	20.4727
12	DALYs (Disability-Adjusted Life Years)	United States of America	Both	Age-standardized	Osteoarthritis hip	Rate	2021	99.3	200.581	46.0707
13	DALYs (Disability-Adjusted Life Years)	Democratic People's Republic of Korea	Both	Age-standardized	Osteoarthritis hip	Rate	2021	20.91	43.3758	9.07604
14	DALYs (Disability-Adjusted Life Years)	Tuvalu	Both	Age-standardized	Osteoarthritis hip	Rate	2021	35.7524	73.9108	15.7193
15	DALYs (Disability-Adjusted Life Years)	Timor-Leste	Both	Age-standardized	Osteoarthritis hip	Rate	2021	23.684	49.3738	10.4745
16	DALYs (Disability-Adjusted Life Years)	Japan	Both	Age-standardized	Osteoarthritis hip	Rate	2021	50.4589	102.966	23.2258
17	DALYs (Disability-Adjusted Life Years)	Denmark	Both	Age-standardized	Osteoarthritis hip	Rate	2021	85.9075	176.455	39.3308
18	DALYs (Disability-Adjusted Life Years)	Norway	Both	Age-standardized	Osteoarthritis hip	Rate	2021	79.4942	161.718	36.332
19	DALYs (Disability-Adjusted Life Years)	Ireland	Both	Age-standardized	Osteoarthritis hip	Rate	2021	81.4571	165.792	37.1589
20	DALYs (Disability-Adjusted Life Years)	Rwanda	Both	Age-standardized	Osteoarthritis hip	Rate	2021	37.0107	77.0102	16.2815
21	DALYs (Disability-Adjusted Life Years)	Zimbabwe	Both	Age-standardized	Osteoarthritis hip	Rate	2021	39.878	82.0898	17.9549
22	DALYs (Disability-Adjusted Life Years)	Palestine	Both	Age-standardized	Osteoarthritis hip	Rate	2021	27.5794	57.1569	12.3178
23	DALYs (Disability-Adjusted Life Years)	Mali	Both	Age-standardized	Osteoarthritis hip	Rate	2021	33.4648	68.614	15.0278
24	DALYs (Disability-Adjusted Life Years)	Armenia	Both	Age-standardized	Osteoarthritis hip	Rate	2021	50.444	104.43	22.6781
25	DALYs (Disability-Adjusted Life Years)	Haiti	Both	Age-standardized	Osteoarthritis hip	Rate	2021	28.3578	58.5514	12.5092
26	DALYs (Disability-Adjusted Life Years)	Albania	Both	Age-standardized	Osteoarthritis hip	Rate	2021	50.1782	103.976	22.1102
27	DALYs (Disability-Adjusted Life Years)	Sudan	Both	Age-standardized	Osteoarthritis hip	Rate	2021	26.9802	56.1766	12.1595
28	DALYs (Disability-Adjusted Life Years)	Lithuania	Both	Age-standardized	Osteoarthritis hip	Rate	2021	52.9118	109.899	23.7836
29	DALYs (Disability-Adjusted Life Years)	Costa Rica	Both	Age-standardized	Osteoarthritis hip	Rate	2021	35.4199	73.3265	15.5691
30	DALYs (Disability-Adjusted Life Years)	Oman	Both	Age-standardized	Osteoarthritis hip	Rate	2021	32.4645	66.9949	14.371
31	DALYs (Disability-Adjusted Life Years)	Bhutan	Both	Age-standardized	Osteoarthritis hip	Rate	2021	32.3127	67.2375	14.4985
32	DALYs (Disability-Adjusted Life Years)	Antigua and Barbuda	Both	Age-standardized	Osteoarthritis hip	Rate	2021	37.3209	77.4907	16.7739
33	DALYs (Disability-Adjusted Life Years)	Brunei Darussalam	Both	Age-standardized	Osteoarthritis hip	Rate	2021	53.4136	110.444	24.1706
34	DALYs (Disability-Adjusted Life Years)	Jordan	Both	Age-standardized	Osteoarthritis hip	Rate	2021	32.9267	68.3093	14.6318
35	DALYs (Disability-Adjusted Life Years)	Kazakhstan	Both	Age-standardized	Osteoarthritis hip	Rate	2021	54.7448	113.403	24.7046
36	DALYs (Disability-Adjusted Life Years)	Coted'Ivoire	Both	Age-standardized	Osteoarthritis hip	Rate	2021	37.458	76.8642	16.9965
37	DALYs (Disability-Adjusted Life Years)	Seychelles	Both	Age-standardized	Osteoarthritis hip	Rate	2021	33.1193	68.5973	14.7645
38	DALYs (Disability-Adjusted Life Years)	Syrian Arab Republic	Both	Age-standardized	Osteoarthritis hip	Rate	2021	28.7551	60.1228	12.7321
39	DALYs (Disability-Adjusted Life Years)	Bangladesh	Both	Age-standardized	Osteoarthritis hip	Rate	2021	26.8182	54.92	11.7661
40	DALYs (Disability-Adjusted Life Years)	Liberia	Both	Age-standardized	Osteoarthritis hip	Rate	2021	38.8474	79.8049	17.3523
41	DALYs (Disability-Adjusted Life Years)	United States Virgin Islands	Both	Age-standardized	Osteoarthritis hip	Rate	2021	45.7929	94.6092	20.3226
42	DALYs (Disability-Adjusted Life Years)	Sweden	Both	Age-standardized	Osteoarthritis hip	Rate	2021	77.1138	156.997	35.0068
43	DALYs (Disability-Adjusted Life Years)	Bahrain	Both	Age-standardized	Osteoarthritis hip	Rate	2021	34.4313	71.4349	15.2782
44	DALYs (Disability-Adjusted Life Years)	Germany	Both	Age-standardized	Osteoarthritis hip	Rate	2021	81.3646	165.838	37.2578
45	DALYs (Disability-Adjusted Life Years)	Slovenia	Both	Age-standardized	Osteoarthritis hip	Rate	2021	55.6029	115.203	25.1271
46	DALYs (Disability-Adjusted Life Years)	Honduras	Both	Age-standardized	Osteoarthritis hip	Rate	2021	31.4406	65.3734	14.2087
47	DALYs (Disability-Adjusted Life Years)	Egypt	Both	Age-standardized	Osteoarthritis hip	Rate	2021	31.8823	65.797	14.0504
48	DALYs (Disability-Adjusted Life Years)	Gabon	Both	Age-standardized	Osteoarthritis hip	Rate	2021	48.0528	98.4709	21.8128
49	DALYs (Disability-Adjusted Life Years)	Cameroon	Both	Age-standardized	Osteoarthritis hip	Rate	2021	42.6409	88.6295	18.8561
50	DALYs (Disability-Adjusted Life Years)	Saint Lucia	Both	Age-standardized	Osteoarthritis hip	Rate	2021	38.4851	79.1702	17.0622
51	DALYs (Disability-Adjusted Life Years)	Singapore	Both	Age-standardized	Osteoarthritis hip	Rate	2021	55.0494	113.328	24.3312
52	DALYs (Disability-Adjusted Life Years)	Saint Vincent and the Grenadines	Both	Age-standardized	Osteoarthritis hip	Rate	2021	37.7679	78.2969	17.0088
53	DALYs (Disability-Adjusted Life Years)	Djibouti	Both	Age-standardized	Osteoarthritis hip	Rate	2021	40.8618	84.9527	18.1639
54	DALYs (Disability-Adjusted Life Years)	Pakistan	Both	Age-standardized	Osteoarthritis hip	Rate	2021	32.6471	67.6802	14.9057
55	DALYs (Disability-Adjusted Life Years)	Uganda	Both	Age-standardized	Osteoarthritis hip	Rate	2021	36.8777	77.1269	16.2855
56	DALYs (Disability-Adjusted Life Years)	Kenya	Both	Age-standardized	Osteoarthritis hip	Rate	2021	43.4994	89.0635	19.8216
57	DALYs (Disability-Adjusted Life Years)	Bulgaria	Both	Age-standardized	Osteoarthritis hip	Rate	2021	53.7408	111.102	24.1132
58	DALYs (Disability-Adjusted Life Years)	Spain	Both	Age-standardized	Osteoarthritis hip	Rate	2021	84.2454	172.572	38.665
59	DALYs (Disability-Adjusted Life Years)	Belize	Both	Age-standardized	Osteoarthritis hip	Rate	2021	42.2129	87.0526	19.0438
60	DALYs (Disability-Adjusted Life Years)	Nauru	Both	Age-standardized	Osteoarthritis hip	Rate	2021	37.4165	77.7707	16.6924
61	DALYs (Disability-Adjusted Life Years)	Burkina Faso	Both	Age-standardized	Osteoarthritis hip	Rate	2021	34.9704	73.2809	15.5312
62	DALYs (Disability-Adjusted Life Years)	Saudi Arabia	Both	Age-standardized	Osteoarthritis hip	Rate	2021	35.3005	73.0893	15.6594
63	DALYs (Disability-Adjusted Life Years)	Nepal	Both	Age-standardized	Osteoarthritis hip	Rate	2021	29.3805	60.6562	13.0784
64	DALYs (Disability-Adjusted Life Years)	Comoros	Both	Age-standardized	Osteoarthritis hip	Rate	2021	38.5531	80.8015	16.9343
65	DALYs (Disability-Adjusted Life Years)	Georgia	Both	Age-standardized	Osteoarthritis hip	Rate	2021	50.3326	105.483	22.5092
66	DALYs (Disability-Adjusted Life Years)	Panama	Both	Age-standardized	Osteoarthritis hip	Rate	2021	33.305	69.7079	14.8116
67	DALYs (Disability-Adjusted Life Years)	United Republic of Tanzania	Both	Age-standardized	Osteoarthritis hip	Rate	2021	40.2117	82.6369	17.7622
68	DALYs (Disability-Adjusted Life Years)	New Zealand	Both	Age-standardized	Osteoarthritis hip	Rate	2021	80.7398	165.665	36.8003
69	DALYs (Disability-Adjusted Life Years)	Turkey	Both	Age-standardized	Osteoarthritis hip	Rate	2021	31.6575	65.5916	14.2559
70	DALYs (Disability-Adjusted Life Years)	Kiribati	Both	Age-standardized	Osteoarthritis hip	Rate	2021	33.8145	70.0542	15.2017
71	DALYs (Disability-Adjusted Life Years)	Taiwan (Province of China)	Both	Age-standardized	Osteoarthritis hip	Rate	2021	27.538	57.673	11.9717
72	DALYs (Disability-Adjusted Life Years)	Viet Nam	Both	Age-standardized	Osteoarthritis hip	Rate	2021	24.6997	51.2788	10.7346
73	DALYs (Disability-Adjusted Life Years)	Cook Islands	Both	Age-standardized	Osteoarthritis hip	Rate	2021	45.2585	93.3031	20.231
74	DALYs (Disability-Adjusted Life Years)	Iraq	Both	Age-standardized	Osteoarthritis hip	Rate	2021	29.3629	61.174	13.2582
75	DALYs (Disability-Adjusted Life Years)	Latvia	Both	Age-standardized	Osteoarthritis hip	Rate	2021	54.4935	113.184	24.3219
76	DALYs (Disability-Adjusted Life Years)	South Sudan	Both	Age-standardized	Osteoarthritis hip	Rate	2021	37.07	76.2104	16.5231
77	DALYs (Disability-Adjusted Life Years)	Barbados	Both	Age-standardized	Osteoarthritis hip	Rate	2021	40.7945	83.5948	18.0926
78	DALYs (Disability-Adjusted Life Years)	Botswana	Both	Age-standardized	Osteoarthritis hip	Rate	2021	48.8066	101.929	22.0356
79	DALYs (Disability-Adjusted Life Years)	Belarus	Both	Age-standardized	Osteoarthritis hip	Rate	2021	52.1189	107.404	23.3989
80	DALYs (Disability-Adjusted Life Years)	Ethiopia	Both	Age-standardized	Osteoarthritis hip	Rate	2021	38.6018	78.4917	17.64
81	DALYs (Disability-Adjusted Life Years)	Chad	Both	Age-standardized	Osteoarthritis hip	Rate	2021	31.3006	65.1521	13.7618
82	DALYs (Disability-Adjusted Life Years)	Niger	Both	Age-standardized	Osteoarthritis hip	Rate	2021	31.7172	65.2652	13.9792
83	DALYs (Disability-Adjusted Life Years)	Indonesia	Both	Age-standardized	Osteoarthritis hip	Rate	2021	30.079	62.0088	13.6911
84	DALYs (Disability-Adjusted Life Years)	Bosnia and Herzegovina	Both	Age-standardized	Osteoarthritis hip	Rate	2021	50.4063	103.853	22.5112
85	DALYs (Disability-Adjusted Life Years)	Czechia	Both	Age-standardized	Osteoarthritis hip	Rate	2021	55.1782	113.977	24.5667
86	DALYs (Disability-Adjusted Life Years)	Palau	Both	Age-standardized	Osteoarthritis hip	Rate	2021	42.6382	88.164	19.2838
87	DALYs (Disability-Adjusted Life Years)	United Arab Emirates	Both	Age-standardized	Osteoarthritis hip	Rate	2021	35.9588	74.6122	15.7057
88	DALYs (Disability-Adjusted Life Years)	Sri Lanka	Both	Age-standardized	Osteoarthritis hip	Rate	2021	27.2973	56.3449	12.0245
89	DALYs (Disability-Adjusted Life Years)	San Marino	Both	Age-standardized	Osteoarthritis hip	Rate	2021	83.1812	169.129	37.5204
90	DALYs (Disability-Adjusted Life Years)	France	Both	Age-standardized	Osteoarthritis hip	Rate	2021	83.2244	170.725	37.4816
91	DALYs (Disability-Adjusted Life Years)	Senegal	Both	Age-standardized	Osteoarthritis hip	Rate	2021	36.3806	75.6618	16.3121
92	DALYs (Disability-Adjusted Life Years)	Suriname	Both	Age-standardized	Osteoarthritis hip	Rate	2021	38.7213	80.2392	17.3457
93	DALYs (Disability-Adjusted Life Years)	Lebanon	Both	Age-standardized	Osteoarthritis hip	Rate	2021	30.6744	63.1351	13.7821
94	DALYs (Disability-Adjusted Life Years)	United Kingdom	Both	Age-standardized	Osteoarthritis hip	Rate	2021	87.1851	176.986	40.1533
95	DALYs (Disability-Adjusted Life Years)	Nicaragua	Both	Age-standardized	Osteoarthritis hip	Rate	2021	32.5257	67.4208	14.3171
96	DALYs (Disability-Adjusted Life Years)	Malawi	Both	Age-standardized	Osteoarthritis hip	Rate	2021	38.1627	79.4106	17.2653
97	DALYs (Disability-Adjusted Life Years)	Australia	Both	Age-standardized	Osteoarthritis hip	Rate	2021	83.5182	171.559	38.1201
98	DALYs (Disability-Adjusted Life Years)	Northern Mariana Islands	Both	Age-standardized	Osteoarthritis hip	Rate	2021	41.3706	86.141	18.507
99	DALYs (Disability-Adjusted Life Years)	Iceland	Both	Age-standardized	Osteoarthritis hip	Rate	2021	92.6842	192.481	42.1137
100	DALYs (Disability-Adjusted Life Years)	Zambia	Both	Age-standardized	Osteoarthritis hip	Rate	2021	39.0766	80.9516	17.3789
101	DALYs (Disability-Adjusted Life Years)	Serbia	Both	Age-standardized	Osteoarthritis hip	Rate	2021	54.507	112.398	24.2921
102	DALYs (Disability-Adjusted Life Years)	Tonga	Both	Age-standardized	Osteoarthritis hip	Rate	2021	38.9943	81.1597	17.617
103	DALYs (Disability-Adjusted Life Years)	Mongolia	Both	Age-standardized	Osteoarthritis hip	Rate	2021	46.4485	96.1336	20.7885
104	DALYs (Disability-Adjusted Life Years)	Trinidad and Tobago	Both	Age-standardized	Osteoarthritis hip	Rate	2021	40.3291	83.2135	18.163
105	DALYs (Disability-Adjusted Life Years)	Republic of Korea	Both	Age-standardized	Osteoarthritis hip	Rate	2021	53.1152	110.218	23.781
106	DALYs (Disability-Adjusted Life Years)	Tunisia	Both	Age-standardized	Osteoarthritis hip	Rate	2021	28.6599	58.5628	12.5559
107	DALYs (Disability-Adjusted Life Years)	Cabo Verde	Both	Age-standardized	Osteoarthritis hip	Rate	2021	39.9387	82.5773	17.9742
108	DALYs (Disability-Adjusted Life Years)	Maldives	Both	Age-standardized	Osteoarthritis hip	Rate	2021	30.5979	63.4711	13.4229
109	DALYs (Disability-Adjusted Life Years)	Angola	Both	Age-standardized	Osteoarthritis hip	Rate	2021	37.3275	77.586	16.483
110	DALYs (Disability-Adjusted Life Years)	Papua New Guinea	Both	Age-standardized	Osteoarthritis hip	Rate	2021	28.8096	59.1459	12.7483
111	DALYs (Disability-Adjusted Life Years)	Dominica	Both	Age-standardized	Osteoarthritis hip	Rate	2021	38.5641	79.8176	17.1126
112	DALYs (Disability-Adjusted Life Years)	Namibia	Both	Age-standardized	Osteoarthritis hip	Rate	2021	42.5677	87.94	19.0596
113	DALYs (Disability-Adjusted Life Years)	Netherlands	Both	Age-standardized	Osteoarthritis hip	Rate	2021	80.3446	163.694	36.3546
114	DALYs (Disability-Adjusted Life Years)	Chile	Both	Age-standardized	Osteoarthritis hip	Rate	2021	76.7059	155.265	34.9345
115	DALYs (Disability-Adjusted Life Years)	Ecuador	Both	Age-standardized	Osteoarthritis hip	Rate	2021	41.6782	86.2308	18.6869
116	DALYs (Disability-Adjusted Life Years)	American Samoa	Both	Age-standardized	Osteoarthritis hip	Rate	2021	44.6229	91.5337	20.1566
117	DALYs (Disability-Adjusted Life Years)	Cuba	Both	Age-standardized	Osteoarthritis hip	Rate	2021	38.4696	79.9022	17.2525
118	DALYs (Disability-Adjusted Life Years)	Argentina	Both	Age-standardized	Osteoarthritis hip	Rate	2021	71.7041	146.829	32.3882
119	DALYs (Disability-Adjusted Life Years)	Venezuela (Bolivarian Republic of)	Both	Age-standardized	Osteoarthritis hip	Rate	2021	34.3659	71.849	15.269
120	DALYs (Disability-Adjusted Life Years)	Israel	Both	Age-standardized	Osteoarthritis hip	Rate	2021	75.026	152.923	34.027
121	DALYs (Disability-Adjusted Life Years)	Bolivia (Plurinational State of)	Both	Age-standardized	Osteoarthritis hip	Rate	2021	35.932	75.3297	15.8134
122	DALYs (Disability-Adjusted Life Years)	Andorra	Both	Age-standardized	Osteoarthritis hip	Rate	2021	82.3812	166.683	38.3589
123	DALYs (Disability-Adjusted Life Years)	Canada	Both	Age-standardized	Osteoarthritis hip	Rate	2021	65.4771	134.83	29.7033
124	DALYs (Disability-Adjusted Life Years)	Afghanistan	Both	Age-standardized	Osteoarthritis hip	Rate	2021	22.4955	46.1233	9.88029
125	DALYs (Disability-Adjusted Life Years)	Italy	Both	Age-standardized	Osteoarthritis hip	Rate	2021	74.4169	151.262	34.1519
126	DALYs (Disability-Adjusted Life Years)	Congo	Both	Age-standardized	Osteoarthritis hip	Rate	2021	42.1081	86.366	19.1726
127	DALYs (Disability-Adjusted Life Years)	Kuwait	Both	Age-standardized	Osteoarthritis hip	Rate	2021	36.799	75.9113	16.3869
128	DALYs (Disability-Adjusted Life Years)	Russian Federation	Both	Age-standardized	Osteoarthritis hip	Rate	2021	56.7139	116.345	25.7836
129	DALYs (Disability-Adjusted Life Years)	Grenada	Both	Age-standardized	Osteoarthritis hip	Rate	2021	36.3605	75.7796	16.0504
130	DALYs (Disability-Adjusted Life Years)	Montenegro	Both	Age-standardized	Osteoarthritis hip	Rate	2021	54.0021	111.349	24.2655
131	DALYs (Disability-Adjusted Life Years)	Yemen	Both	Age-standardized	Osteoarthritis hip	Rate	2021	21.9908	45.3958	9.68054
132	DALYs (Disability-Adjusted Life Years)	Paraguay	Both	Age-standardized	Osteoarthritis hip	Rate	2021	36.3059	75.4158	16.2702
133	DALYs (Disability-Adjusted Life Years)	Solomon Islands	Both	Age-standardized	Osteoarthritis hip	Rate	2021	31.9692	65.7608	14.3929
134	DALYs (Disability-Adjusted Life Years)	Lesotho	Both	Age-standardized	Osteoarthritis hip	Rate	2021	42.5931	88.5124	19.1581
135	DALYs (Disability-Adjusted Life Years)	Saint Kitts and Nevis	Both	Age-standardized	Osteoarthritis hip	Rate	2021	40.8787	85.3961	18.4701
136	DALYs (Disability-Adjusted Life Years)	Turkmenistan	Both	Age-standardized	Osteoarthritis hip	Rate	2021	52.2136	108.513	23.4631
137	DALYs (Disability-Adjusted Life Years)	Belgium	Both	Age-standardized	Osteoarthritis hip	Rate	2021	77.6175	159.845	35.1197
138	DALYs (Disability-Adjusted Life Years)	Central African Republic	Both	Age-standardized	Osteoarthritis hip	Rate	2021	33.4254	69.0838	14.7265
139	DALYs (Disability-Adjusted Life Years)	Malta	Both	Age-standardized	Osteoarthritis hip	Rate	2021	80.7244	165.213	36.2698
140	DALYs (Disability-Adjusted Life Years)	Guatemala	Both	Age-standardized	Osteoarthritis hip	Rate	2021	30.1346	62.1449	13.528
141	DALYs (Disability-Adjusted Life Years)	Morocco	Both	Age-standardized	Osteoarthritis hip	Rate	2021	28.0813	59.0242	12.4812
142	DALYs (Disability-Adjusted Life Years)	Madagascar	Both	Age-standardized	Osteoarthritis hip	Rate	2021	34.4046	71.4697	15.5001
143	DALYs (Disability-Adjusted Life Years)	Bermuda	Both	Age-standardized	Osteoarthritis hip	Rate	2021	44.7039	92.7461	19.9837
144	DALYs (Disability-Adjusted Life Years)	Gambia	Both	Age-standardized	Osteoarthritis hip	Rate	2021	36.8934	77.4096	16.1073
145	DALYs (Disability-Adjusted Life Years)	Uzbekistan	Both	Age-standardized	Osteoarthritis hip	Rate	2021	49.5508	103.351	22.028
146	DALYs (Disability-Adjusted Life Years)	Eritrea	Both	Age-standardized	Osteoarthritis hip	Rate	2021	32.791	68.4414	14.5144
147	DALYs (Disability-Adjusted Life Years)	Puerto Rico	Both	Age-standardized	Osteoarthritis hip	Rate	2021	47.662	98.3824	21.554
148	DALYs (Disability-Adjusted Life Years)	Sao Tome and Principe	Both	Age-standardized	Osteoarthritis hip	Rate	2021	39.6337	82.2715	17.6748
149	DALYs (Disability-Adjusted Life Years)	Ghana	Both	Age-standardized	Osteoarthritis hip	Rate	2021	39.778	82.7186	17.4868
150	DALYs (Disability-Adjusted Life Years)	Togo	Both	Age-standardized	Osteoarthritis hip	Rate	2021	34.7629	72.0764	15.6221
151	DALYs (Disability-Adjusted Life Years)	Romania	Both	Age-standardized	Osteoarthritis hip	Rate	2021	54.277	112.436	24.5795
152	DALYs (Disability-Adjusted Life Years)	Colombia	Both	Age-standardized	Osteoarthritis hip	Rate	2021	33.5219	69.3588	14.9948
153	DALYs (Disability-Adjusted Life Years)	Guyana	Both	Age-standardized	Osteoarthritis hip	Rate	2021	36.0152	74.208	16.2365
154	DALYs (Disability-Adjusted Life Years)	Cyprus	Both	Age-standardized	Osteoarthritis hip	Rate	2021	74.6705	156.018	33.5398
155	DALYs (Disability-Adjusted Life Years)	Monaco	Both	Age-standardized	Osteoarthritis hip	Rate	2021	87.1815	177.651	39.5092
156	DALYs (Disability-Adjusted Life Years)	Portugal	Both	Age-standardized	Osteoarthritis hip	Rate	2021	76.1442	153.759	34.3421
157	DALYs (Disability-Adjusted Life Years)	Malaysia	Both	Age-standardized	Osteoarthritis hip	Rate	2021	32.9006	69.0741	14.5073
158	DALYs (Disability-Adjusted Life Years)	Algeria	Both	Age-standardized	Osteoarthritis hip	Rate	2021	30.2414	63.0771	13.3814
159	DALYs (Disability-Adjusted Life Years)	Guinea	Both	Age-standardized	Osteoarthritis hip	Rate	2021	34.0894	70.8746	15.0245
160	DALYs (Disability-Adjusted Life Years)	Philippines	Both	Age-standardized	Osteoarthritis hip	Rate	2021	29.7454	60.8829	13.6112
161	DALYs (Disability-Adjusted Life Years)	Mexico	Both	Age-standardized	Osteoarthritis hip	Rate	2021	39.1412	79.9689	17.8652
162	DALYs (Disability-Adjusted Life Years)	Tokelau	Both	Age-standardized	Osteoarthritis hip	Rate	2021	38.6512	80.4551	17.42
163	DALYs (Disability-Adjusted Life Years)	Sierra Leone	Both	Age-standardized	Osteoarthritis hip	Rate	2021	34.511	71.3049	15.372
164	DALYs (Disability-Adjusted Life Years)	Greenland	Both	Age-standardized	Osteoarthritis hip	Rate	2021	67.675	140.075	30.7826
165	DALYs (Disability-Adjusted Life Years)	Switzerland	Both	Age-standardized	Osteoarthritis hip	Rate	2021	74.1797	150.119	33.8447
166	DALYs (Disability-Adjusted Life Years)	Estonia	Both	Age-standardized	Osteoarthritis hip	Rate	2021	55.2616	114.06	25.0556
167	DALYs (Disability-Adjusted Life Years)	Azerbaijan	Both	Age-standardized	Osteoarthritis hip	Rate	2021	52.2144	107.628	23.5805
168	DALYs (Disability-Adjusted Life Years)	Somalia	Both	Age-standardized	Osteoarthritis hip	Rate	2021	33.2994	69.073	14.53
169	DALYs (Disability-Adjusted Life Years)	Finland	Both	Age-standardized	Osteoarthritis hip	Rate	2021	81.1204	164.554	36.7022
170	DALYs (Disability-Adjusted Life Years)	Jamaica	Both	Age-standardized	Osteoarthritis hip	Rate	2021	38.3921	79.6538	17.1617
171	DALYs (Disability-Adjusted Life Years)	Benin	Both	Age-standardized	Osteoarthritis hip	Rate	2021	38.8899	80.1857	17.2605
172	DALYs (Disability-Adjusted Life Years)	Cambodia	Both	Age-standardized	Osteoarthritis hip	Rate	2021	24.3577	50.4337	10.7792
173	DALYs (Disability-Adjusted Life Years)	Niue	Both	Age-standardized	Osteoarthritis hip	Rate	2021	41.9291	86.26	18.9142
174	DALYs (Disability-Adjusted Life Years)	India	Both	Age-standardized	Osteoarthritis hip	Rate	2021	29.8464	60.758	13.7034
175	DALYs (Disability-Adjusted Life Years)	Croatia	Both	Age-standardized	Osteoarthritis hip	Rate	2021	54.0608	112.569	24.5232
176	DALYs (Disability-Adjusted Life Years)	Qatar	Both	Age-standardized	Osteoarthritis hip	Rate	2021	38.6716	79.9584	17.0654
177	DALYs (Disability-Adjusted Life Years)	Myanmar	Both	Age-standardized	Osteoarthritis hip	Rate	2021	25.9563	54.429	11.5082
178	DALYs (Disability-Adjusted Life Years)	Democratic Republic of the Congo	Both	Age-standardized	Osteoarthritis hip	Rate	2021	34.8532	72.4043	15.5427
179	DALYs (Disability-Adjusted Life Years)	Mauritius	Both	Age-standardized	Osteoarthritis hip	Rate	2021	31.9496	66.8524	14.2548
180	DALYs (Disability-Adjusted Life Years)	Fiji	Both	Age-standardized	Osteoarthritis hip	Rate	2021	38.2885	78.8191	17.1125
181	DALYs (Disability-Adjusted Life Years)	El Salvador	Both	Age-standardized	Osteoarthritis hip	Rate	2021	34.1091	70.4648	15.1743
182	DALYs (Disability-Adjusted Life Years)	Burundi	Both	Age-standardized	Osteoarthritis hip	Rate	2021	33.5792	70.2661	14.8968
183	DALYs (Disability-Adjusted Life Years)	Republic of Moldova	Both	Age-standardized	Osteoarthritis hip	Rate	2021	52.6247	108.295	23.6477
184	DALYs (Disability-Adjusted Life Years)	Iran (Islamic Republic of)	Both	Age-standardized	Osteoarthritis hip	Rate	2021	30.4447	62.0487	13.8166
185	DALYs (Disability-Adjusted Life Years)	Uruguay	Both	Age-standardized	Osteoarthritis hip	Rate	2021	73.9156	152.702	33.1913
186	DALYs (Disability-Adjusted Life Years)	Mauritania	Both	Age-standardized	Osteoarthritis hip	Rate	2021	42.4958	88.8288	18.9186
187	DALYs (Disability-Adjusted Life Years)	Brazil	Both	Age-standardized	Osteoarthritis hip	Rate	2021	40.2667	82.7028	18.4365
188	DALYs (Disability-Adjusted Life Years)	Greece	Both	Age-standardized	Osteoarthritis hip	Rate	2021	72.3873	149.427	32.5409
189	DALYs (Disability-Adjusted Life Years)	Nigeria	Both	Age-standardized	Osteoarthritis hip	Rate	2021	36.1311	74.2962	16.4347
190	DALYs (Disability-Adjusted Life Years)	Lao People's Democratic Republic	Both	Age-standardized	Osteoarthritis hip	Rate	2021	26.6578	55.8446	11.9078
191	DALYs (Disability-Adjusted Life Years)	Kyrgyzstan	Both	Age-standardized	Osteoarthritis hip	Rate	2021	46.5386	95.3562	20.7849
192	DALYs (Disability-Adjusted Life Years)	Libya	Both	Age-standardized	Osteoarthritis hip	Rate	2021	31.1852	65.2556	13.7948
193	DALYs (Disability-Adjusted Life Years)	Austria	Both	Age-standardized	Osteoarthritis hip	Rate	2021	79.7268	163.807	36.374
194	DALYs (Disability-Adjusted Life Years)	Micronesia (Federated States of)	Both	Age-standardized	Osteoarthritis hip	Rate	2021	36.2794	75.0316	16.1487
195	DALYs (Disability-Adjusted Life Years)	South Africa	Both	Age-standardized	Osteoarthritis hip	Rate	2021	52.8805	108.272	23.9437
196	DALYs (Disability-Adjusted Life Years)	Bahamas	Both	Age-standardized	Osteoarthritis hip	Rate	2021	40.0768	82.4008	17.8677
197	DALYs (Disability-Adjusted Life Years)	Peru	Both	Age-standardized	Osteoarthritis hip	Rate	2021	37.8603	78.662	16.9209
198	DALYs (Disability-Adjusted Life Years)	Ukraine	Both	Age-standardized	Osteoarthritis hip	Rate	2021	53.4888	110.18	24.0975
199	DALYs (Disability-Adjusted Life Years)	North Macedonia	Both	Age-standardized	Osteoarthritis hip	Rate	2021	52.0979	107.307	23.1201
200	DALYs (Disability-Adjusted Life Years)	Samoa	Both	Age-standardized	Osteoarthritis hip	Rate	2021	38.4651	79.449	17.2185
201	DALYs (Disability-Adjusted Life Years)	Dominican Republic	Both	Age-standardized	Osteoarthritis hip	Rate	2021	38.1031	79.6591	16.9401
202	DALYs (Disability-Adjusted Life Years)	Tajikistan	Both	Age-standardized	Osteoarthritis hip	Rate	2021	41.7169	86.2985	18.447
203	DALYs (Disability-Adjusted Life Years)	Luxembourg	Both	Age-standardized	Osteoarthritis hip	Rate	2021	80.7668	164.227	36.3278
204	DALYs (Disability-Adjusted Life Years)	Poland	Both	Age-standardized	Osteoarthritis hip	Rate	2021	59.2331	121.829	27.0729
1	DALYs (Disability-Adjusted Life Years)	China	Both	Age-standardized	Osteoarthritis knee	Rate	2021	553.175	1090.29	263.216
2	DALYs (Disability-Adjusted Life Years)	Marshall Islands	Both	Age-standardized	Osteoarthritis knee	Rate	2021	446.002	883.991	211.949
3	DALYs (Disability-Adjusted Life Years)	Equatorial Guinea	Both	Age-standardized	Osteoarthritis knee	Rate	2021	419.885	832.851	201.494
4	DALYs (Disability-Adjusted Life Years)	Mozambique	Both	Age-standardized	Osteoarthritis knee	Rate	2021	374.836	748.188	177.377
5	DALYs (Disability-Adjusted Life Years)	Kazakhstan	Both	Age-standardized	Osteoarthritis knee	Rate	2021	309.826	619.685	146.566
6	DALYs (Disability-Adjusted Life Years)	Eswatini	Both	Age-standardized	Osteoarthritis knee	Rate	2021	438.058	883.107	209.928
7	DALYs (Disability-Adjusted Life Years)	Vanuatu	Both	Age-standardized	Osteoarthritis knee	Rate	2021	454.655	903.488	216.283
8	DALYs (Disability-Adjusted Life Years)	Guinea-Bissau	Both	Age-standardized	Osteoarthritis knee	Rate	2021	401.976	800.123	190.566
9	DALYs (Disability-Adjusted Life Years)	Thailand	Both	Age-standardized	Osteoarthritis knee	Rate	2021	406.935	812.921	192.903
10	DALYs (Disability-Adjusted Life Years)	Lithuania	Both	Age-standardized	Osteoarthritis knee	Rate	2021	379.857	747.923	179.419
11	DALYs (Disability-Adjusted Life Years)	Democratic People's Republic of Korea	Both	Age-standardized	Osteoarthritis knee	Rate	2021	522.63	1031.55	246.271
12	DALYs (Disability-Adjusted Life Years)	Guam	Both	Age-standardized	Osteoarthritis knee	Rate	2021	515.971	1007.07	245.852
13	DALYs (Disability-Adjusted Life Years)	Sudan	Both	Age-standardized	Osteoarthritis knee	Rate	2021	392.502	776.117	186.443
14	DALYs (Disability-Adjusted Life Years)	New Zealand	Both	Age-standardized	Osteoarthritis knee	Rate	2021	513.902	1034.25	243.736
15	DALYs (Disability-Adjusted Life Years)	Brunei Darussalam	Both	Age-standardized	Osteoarthritis knee	Rate	2021	643.468	1272.34	305.223
16	DALYs (Disability-Adjusted Life Years)	Slovakia	Both	Age-standardized	Osteoarthritis knee	Rate	2021	356.184	716.792	167.857
17	DALYs (Disability-Adjusted Life Years)	Hungary	Both	Age-standardized	Osteoarthritis knee	Rate	2021	361.138	725.5	171.035
18	DALYs (Disability-Adjusted Life Years)	Denmark	Both	Age-standardized	Osteoarthritis knee	Rate	2021	441.666	883.886	210.085
19	DALYs (Disability-Adjusted Life Years)	Ireland	Both	Age-standardized	Osteoarthritis knee	Rate	2021	460.753	922.459	218.227
20	DALYs (Disability-Adjusted Life Years)	Gabon	Both	Age-standardized	Osteoarthritis knee	Rate	2021	427.298	855.488	204.153
21	DALYs (Disability-Adjusted Life Years)	United States of America	Both	Age-standardized	Osteoarthritis knee	Rate	2021	533.473	1058.22	255.042
22	DALYs (Disability-Adjusted Life Years)	Belize	Both	Age-standardized	Osteoarthritis knee	Rate	2021	508.601	1004.95	241.801
23	DALYs (Disability-Adjusted Life Years)	Norway	Both	Age-standardized	Osteoarthritis knee	Rate	2021	445.855	893.868	212.165
24	DALYs (Disability-Adjusted Life Years)	Haiti	Both	Age-standardized	Osteoarthritis knee	Rate	2021	425.339	837.282	202.991
25	DALYs (Disability-Adjusted Life Years)	Palestine	Both	Age-standardized	Osteoarthritis knee	Rate	2021	399.836	795.388	190.586
26	DALYs (Disability-Adjusted Life Years)	Slovenia	Both	Age-standardized	Osteoarthritis knee	Rate	2021	355.637	705.397	169.028
27	DALYs (Disability-Adjusted Life Years)	Timor-Leste	Both	Age-standardized	Osteoarthritis knee	Rate	2021	321.446	635.677	152.662
28	DALYs (Disability-Adjusted Life Years)	Rwanda	Both	Age-standardized	Osteoarthritis knee	Rate	2021	383.737	773.642	183.068
29	DALYs (Disability-Adjusted Life Years)	Albania	Both	Age-standardized	Osteoarthritis knee	Rate	2021	341.024	692.946	160.455
30	DALYs (Disability-Adjusted Life Years)	Zimbabwe	Both	Age-standardized	Osteoarthritis knee	Rate	2021	390.795	774.574	185.664
31	DALYs (Disability-Adjusted Life Years)	Seychelles	Both	Age-standardized	Osteoarthritis knee	Rate	2021	380.509	750.884	181.198
32	DALYs (Disability-Adjusted Life Years)	Bangladesh	Both	Age-standardized	Osteoarthritis knee	Rate	2021	381.429	751.469	180.985
33	DALYs (Disability-Adjusted Life Years)	Bhutan	Both	Age-standardized	Osteoarthritis knee	Rate	2021	415.646	823.541	196.897
34	DALYs (Disability-Adjusted Life Years)	Mali	Both	Age-standardized	Osteoarthritis knee	Rate	2021	396.084	783.596	189.648
35	DALYs (Disability-Adjusted Life Years)	Costa Rica	Both	Age-standardized	Osteoarthritis knee	Rate	2021	497.893	994.527	234.748
36	DALYs (Disability-Adjusted Life Years)	Liberia	Both	Age-standardized	Osteoarthritis knee	Rate	2021	423.918	846.777	203.646
37	DALYs (Disability-Adjusted Life Years)	Taiwan (Province of China)	Both	Age-standardized	Osteoarthritis knee	Rate	2021	576.672	1136.61	272.422
38	DALYs (Disability-Adjusted Life Years)	United States Virgin Islands	Both	Age-standardized	Osteoarthritis knee	Rate	2021	531.259	1048.37	252.951
39	DALYs (Disability-Adjusted Life Years)	Viet Nam	Both	Age-standardized	Osteoarthritis knee	Rate	2021	340.443	679.469	160.337
40	DALYs (Disability-Adjusted Life Years)	Tuvalu	Both	Age-standardized	Osteoarthritis knee	Rate	2021	476.645	949.068	227.737
41	DALYs (Disability-Adjusted Life Years)	Oman	Both	Age-standardized	Osteoarthritis knee	Rate	2021	424.756	839.107	203.314
42	DALYs (Disability-Adjusted Life Years)	Comoros	Both	Age-standardized	Osteoarthritis knee	Rate	2021	386.594	765.046	184.749
43	DALYs (Disability-Adjusted Life Years)	France	Both	Age-standardized	Osteoarthritis knee	Rate	2021	451.55	897.542	214.173
44	DALYs (Disability-Adjusted Life Years)	Bahrain	Both	Age-standardized	Osteoarthritis knee	Rate	2021	431.113	853.333	205.288
45	DALYs (Disability-Adjusted Life Years)	Armenia	Both	Age-standardized	Osteoarthritis knee	Rate	2021	297.361	595.561	142.092
46	DALYs (Disability-Adjusted Life Years)	Spain	Both	Age-standardized	Osteoarthritis knee	Rate	2021	461.938	922.192	220.066
47	DALYs (Disability-Adjusted Life Years)	Burkina Faso	Both	Age-standardized	Osteoarthritis knee	Rate	2021	411.796	819.293	195.91
48	DALYs (Disability-Adjusted Life Years)	United Republic of Tanzania	Both	Age-standardized	Osteoarthritis knee	Rate	2021	393.205	788.501	185.319
49	DALYs (Disability-Adjusted Life Years)	Bulgaria	Both	Age-standardized	Osteoarthritis knee	Rate	2021	352.817	700.464	166.676
50	DALYs (Disability-Adjusted Life Years)	Singapore	Both	Age-standardized	Osteoarthritis knee	Rate	2021	652.769	1306.05	308.817
51	DALYs (Disability-Adjusted Life Years)	Belarus	Both	Age-standardized	Osteoarthritis knee	Rate	2021	376.815	744.554	177.946
52	DALYs (Disability-Adjusted Life Years)	Bosnia and Herzegovina	Both	Age-standardized	Osteoarthritis knee	Rate	2021	341.958	677.646	163.277
53	DALYs (Disability-Adjusted Life Years)	Antigua and Barbuda	Both	Age-standardized	Osteoarthritis knee	Rate	2021	484.263	958.309	232.174
54	DALYs (Disability-Adjusted Life Years)	Georgia	Both	Age-standardized	Osteoarthritis knee	Rate	2021	298.834	599.607	141.661
55	DALYs (Disability-Adjusted Life Years)	Guatemala	Both	Age-standardized	Osteoarthritis knee	Rate	2021	460.57	917.148	218.879
56	DALYs (Disability-Adjusted Life Years)	Saint Vincent and the Grenadines	Both	Age-standardized	Osteoarthritis knee	Rate	2021	482.658	962.034	231.428
57	DALYs (Disability-Adjusted Life Years)	Sweden	Both	Age-standardized	Osteoarthritis knee	Rate	2021	369.016	739.766	172.154
58	DALYs (Disability-Adjusted Life Years)	Republic of Korea	Both	Age-standardized	Osteoarthritis knee	Rate	2021	688.986	1370.63	328.763
59	DALYs (Disability-Adjusted Life Years)	Germany	Both	Age-standardized	Osteoarthritis knee	Rate	2021	460.404	917.989	218.728
60	DALYs (Disability-Adjusted Life Years)	Nepal	Both	Age-standardized	Osteoarthritis knee	Rate	2021	397.25	789.435	187.708
61	DALYs (Disability-Adjusted Life Years)	Kiribati	Both	Age-standardized	Osteoarthritis knee	Rate	2021	474.182	929.099	226.856
62	DALYs (Disability-Adjusted Life Years)	Saint Lucia	Both	Age-standardized	Osteoarthritis knee	Rate	2021	491.007	974.184	234.441
63	DALYs (Disability-Adjusted Life Years)	Niger	Both	Age-standardized	Osteoarthritis knee	Rate	2021	391.204	774.08	184.101
64	DALYs (Disability-Adjusted Life Years)	Australia	Both	Age-standardized	Osteoarthritis knee	Rate	2021	530.445	1062.73	254.433
65	DALYs (Disability-Adjusted Life Years)	Saudi Arabia	Both	Age-standardized	Osteoarthritis knee	Rate	2021	434.989	859.98	207.27
66	DALYs (Disability-Adjusted Life Years)	Uganda	Both	Age-standardized	Osteoarthritis knee	Rate	2021	380.687	758.926	181.628
67	DALYs (Disability-Adjusted Life Years)	Latvia	Both	Age-standardized	Osteoarthritis knee	Rate	2021	384.388	762.579	183.071
68	DALYs (Disability-Adjusted Life Years)	Kenya	Both	Age-standardized	Osteoarthritis knee	Rate	2021	394.162	785.887	188.132
69	DALYs (Disability-Adjusted Life Years)	Egypt	Both	Age-standardized	Osteoarthritis knee	Rate	2021	424.129	845.659	200.046
70	DALYs (Disability-Adjusted Life Years)	Djibouti	Both	Age-standardized	Osteoarthritis knee	Rate	2021	390.343	779.458	184.722
71	DALYs (Disability-Adjusted Life Years)	Greece	Both	Age-standardized	Osteoarthritis knee	Rate	2021	460.434	925.569	219.6
72	DALYs (Disability-Adjusted Life Years)	Honduras	Both	Age-standardized	Osteoarthritis knee	Rate	2021	470.2	927.776	223.681
73	DALYs (Disability-Adjusted Life Years)	Iran (Islamic Republic of)	Both	Age-standardized	Osteoarthritis knee	Rate	2021	393.988	781.675	188.502
74	DALYs (Disability-Adjusted Life Years)	Indonesia	Both	Age-standardized	Osteoarthritis knee	Rate	2021	349.669	691.05	167.382
75	DALYs (Disability-Adjusted Life Years)	Czechia	Both	Age-standardized	Osteoarthritis knee	Rate	2021	355.299	714.054	168.686
76	DALYs (Disability-Adjusted Life Years)	South Sudan	Both	Age-standardized	Osteoarthritis knee	Rate	2021	372.912	734.207	177.987
77	DALYs (Disability-Adjusted Life Years)	Pakistan	Both	Age-standardized	Osteoarthritis knee	Rate	2021	344.726	688.29	160.444
78	DALYs (Disability-Adjusted Life Years)	Bahamas	Both	Age-standardized	Osteoarthritis knee	Rate	2021	506.86	1015.22	243.307
79	DALYs (Disability-Adjusted Life Years)	Switzerland	Both	Age-standardized	Osteoarthritis knee	Rate	2021	442.708	890.954	211.31
80	DALYs (Disability-Adjusted Life Years)	Iceland	Both	Age-standardized	Osteoarthritis knee	Rate	2021	469.299	931.111	222.634
81	DALYs (Disability-Adjusted Life Years)	Northern Mariana Islands	Both	Age-standardized	Osteoarthritis knee	Rate	2021	501.692	992.247	238.407
82	DALYs (Disability-Adjusted Life Years)	United Kingdom	Both	Age-standardized	Osteoarthritis knee	Rate	2021	495.959	987.223	235.944
83	DALYs (Disability-Adjusted Life Years)	Zambia	Both	Age-standardized	Osteoarthritis knee	Rate	2021	387.422	772.27	183.284
84	DALYs (Disability-Adjusted Life Years)	Cabo Verde	Both	Age-standardized	Osteoarthritis knee	Rate	2021	438.283	872.483	207.884
85	DALYs (Disability-Adjusted Life Years)	Syrian Arab Republic	Both	Age-standardized	Osteoarthritis knee	Rate	2021	406.986	799.324	194.51
86	DALYs (Disability-Adjusted Life Years)	Suriname	Both	Age-standardized	Osteoarthritis knee	Rate	2021	493.855	969.673	237.572
87	DALYs (Disability-Adjusted Life Years)	Angola	Both	Age-standardized	Osteoarthritis knee	Rate	2021	382.63	762.105	182.158
88	DALYs (Disability-Adjusted Life Years)	Sao Tome and Principe	Both	Age-standardized	Osteoarthritis knee	Rate	2021	435.036	864.311	207.328
89	DALYs (Disability-Adjusted Life Years)	Iraq	Both	Age-standardized	Osteoarthritis knee	Rate	2021	409.839	807.963	195.073
90	DALYs (Disability-Adjusted Life Years)	Ethiopia	Both	Age-standardized	Osteoarthritis knee	Rate	2021	370.169	738.243	177.675
91	DALYs (Disability-Adjusted Life Years)	Mexico	Both	Age-standardized	Osteoarthritis knee	Rate	2021	501.209	994.946	240.488
92	DALYs (Disability-Adjusted Life Years)	Trinidad and Tobago	Both	Age-standardized	Osteoarthritis knee	Rate	2021	501.192	1002.74	239.831
93	DALYs (Disability-Adjusted Life Years)	Jordan	Both	Age-standardized	Osteoarthritis knee	Rate	2021	430.347	852.31	204.247
94	DALYs (Disability-Adjusted Life Years)	Kyrgyzstan	Both	Age-standardized	Osteoarthritis knee	Rate	2021	287.191	573.945	135.322
95	DALYs (Disability-Adjusted Life Years)	Barbados	Both	Age-standardized	Osteoarthritis knee	Rate	2021	507.959	1013.91	240.591
96	DALYs (Disability-Adjusted Life Years)	Eritrea	Both	Age-standardized	Osteoarthritis knee	Rate	2021	360.668	718.027	170.661
97	DALYs (Disability-Adjusted Life Years)	Nicaragua	Both	Age-standardized	Osteoarthritis knee	Rate	2021	480.019	947.274	230.234
98	DALYs (Disability-Adjusted Life Years)	Malaysia	Both	Age-standardized	Osteoarthritis knee	Rate	2021	376.397	748.252	178.843
99	DALYs (Disability-Adjusted Life Years)	United Arab Emirates	Both	Age-standardized	Osteoarthritis knee	Rate	2021	423.453	840.511	202.476
100	DALYs (Disability-Adjusted Life Years)	Palau	Both	Age-standardized	Osteoarthritis knee	Rate	2021	501.733	999.52	238.832
101	DALYs (Disability-Adjusted Life Years)	Senegal	Both	Age-standardized	Osteoarthritis knee	Rate	2021	416.926	824.938	198.159
102	DALYs (Disability-Adjusted Life Years)	Sri Lanka	Both	Age-standardized	Osteoarthritis knee	Rate	2021	352.302	700.47	167.563
103	DALYs (Disability-Adjusted Life Years)	Micronesia (Federated States of)	Both	Age-standardized	Osteoarthritis knee	Rate	2021	479.558	946.101	230.845
104	DALYs (Disability-Adjusted Life Years)	Maldives	Both	Age-standardized	Osteoarthritis knee	Rate	2021	355.913	711.317	168.297
105	DALYs (Disability-Adjusted Life Years)	Botswana	Both	Age-standardized	Osteoarthritis knee	Rate	2021	426.337	854.528	204.669
106	DALYs (Disability-Adjusted Life Years)	Israel	Both	Age-standardized	Osteoarthritis knee	Rate	2021	460.295	920.06	218.258
107	DALYs (Disability-Adjusted Life Years)	Cook Islands	Both	Age-standardized	Osteoarthritis knee	Rate	2021	523.205	1031.99	251.571
108	DALYs (Disability-Adjusted Life Years)	Argentina	Both	Age-standardized	Osteoarthritis knee	Rate	2021	502.142	994.823	237.857
109	DALYs (Disability-Adjusted Life Years)	Coted'Ivoire	Both	Age-standardized	Osteoarthritis knee	Rate	2021	419.852	830.82	201.305
110	DALYs (Disability-Adjusted Life Years)	Madagascar	Both	Age-standardized	Osteoarthritis knee	Rate	2021	365.26	733.896	173.477
111	DALYs (Disability-Adjusted Life Years)	Lesotho	Both	Age-standardized	Osteoarthritis knee	Rate	2021	406.204	818.518	193.093
112	DALYs (Disability-Adjusted Life Years)	Gambia	Both	Age-standardized	Osteoarthritis knee	Rate	2021	418.681	837.14	197.89
113	DALYs (Disability-Adjusted Life Years)	Panama	Both	Age-standardized	Osteoarthritis knee	Rate	2021	481.095	955.252	228.151
114	DALYs (Disability-Adjusted Life Years)	Sierra Leone	Both	Age-standardized	Osteoarthritis knee	Rate	2021	402.663	794.587	192.828
115	DALYs (Disability-Adjusted Life Years)	Republic of Moldova	Both	Age-standardized	Osteoarthritis knee	Rate	2021	376.774	746.727	180.632
116	DALYs (Disability-Adjusted Life Years)	Puerto Rico	Both	Age-standardized	Osteoarthritis knee	Rate	2021	544.369	1078.68	258.447
117	DALYs (Disability-Adjusted Life Years)	Tunisia	Both	Age-standardized	Osteoarthritis knee	Rate	2021	408.912	805.751	194.281
118	DALYs (Disability-Adjusted Life Years)	Bermuda	Both	Age-standardized	Osteoarthritis knee	Rate	2021	530.378	1056.98	253.213
119	DALYs (Disability-Adjusted Life Years)	Chad	Both	Age-standardized	Osteoarthritis knee	Rate	2021	382.806	767.248	183.996
120	DALYs (Disability-Adjusted Life Years)	Tonga	Both	Age-standardized	Osteoarthritis knee	Rate	2021	495.455	997.908	237.659
121	DALYs (Disability-Adjusted Life Years)	Turkey	Both	Age-standardized	Osteoarthritis knee	Rate	2021	445.483	884.512	210.641
122	DALYs (Disability-Adjusted Life Years)	San Marino	Both	Age-standardized	Osteoarthritis knee	Rate	2021	466.954	931.747	221.782
123	DALYs (Disability-Adjusted Life Years)	Malawi	Both	Age-standardized	Osteoarthritis knee	Rate	2021	387.137	770.146	185.324
124	DALYs (Disability-Adjusted Life Years)	Chile	Both	Age-standardized	Osteoarthritis knee	Rate	2021	515.335	1024.93	244.683
125	DALYs (Disability-Adjusted Life Years)	Nauru	Both	Age-standardized	Osteoarthritis knee	Rate	2021	490.993	964.924	232.962
126	DALYs (Disability-Adjusted Life Years)	Bolivia (Plurinational State of)	Both	Age-standardized	Osteoarthritis knee	Rate	2021	487.59	959.724	231.057
127	DALYs (Disability-Adjusted Life Years)	Uzbekistan	Both	Age-standardized	Osteoarthritis knee	Rate	2021	294.697	584.762	139.815
128	DALYs (Disability-Adjusted Life Years)	Papua New Guinea	Both	Age-standardized	Osteoarthritis knee	Rate	2021	415.969	822.412	197.899
129	DALYs (Disability-Adjusted Life Years)	Mongolia	Both	Age-standardized	Osteoarthritis knee	Rate	2021	285.802	563.919	135.059
130	DALYs (Disability-Adjusted Life Years)	Canada	Both	Age-standardized	Osteoarthritis knee	Rate	2021	296.903	588.957	141.496
131	DALYs (Disability-Adjusted Life Years)	Kuwait	Both	Age-standardized	Osteoarthritis knee	Rate	2021	446.052	887.791	212.181
132	DALYs (Disability-Adjusted Life Years)	Montenegro	Both	Age-standardized	Osteoarthritis knee	Rate	2021	353.785	706.77	169.224
133	DALYs (Disability-Adjusted Life Years)	Turkmenistan	Both	Age-standardized	Osteoarthritis knee	Rate	2021	302.408	598.138	142.201
134	DALYs (Disability-Adjusted Life Years)	Myanmar	Both	Age-standardized	Osteoarthritis knee	Rate	2021	348.745	692.266	166.213
135	DALYs (Disability-Adjusted Life Years)	Samoa	Both	Age-standardized	Osteoarthritis knee	Rate	2021	484.697	961.944	233
136	DALYs (Disability-Adjusted Life Years)	Central African Republic	Both	Age-standardized	Osteoarthritis knee	Rate	2021	361.288	723.943	173.49
137	DALYs (Disability-Adjusted Life Years)	Solomon Islands	Both	Age-standardized	Osteoarthritis knee	Rate	2021	445.011	875.55	210.504
138	DALYs (Disability-Adjusted Life Years)	Cuba	Both	Age-standardized	Osteoarthritis knee	Rate	2021	494.677	989.29	234.608
139	DALYs (Disability-Adjusted Life Years)	Ghana	Both	Age-standardized	Osteoarthritis knee	Rate	2021	439.537	876.216	209.553
140	DALYs (Disability-Adjusted Life Years)	Russian Federation	Both	Age-standardized	Osteoarthritis knee	Rate	2021	376.462	749.698	180.146
141	DALYs (Disability-Adjusted Life Years)	Andorra	Both	Age-standardized	Osteoarthritis knee	Rate	2021	458.308	917.439	217.337
142	DALYs (Disability-Adjusted Life Years)	Ecuador	Both	Age-standardized	Osteoarthritis knee	Rate	2021	520.254	1029.72	248.782
143	DALYs (Disability-Adjusted Life Years)	Lebanon	Both	Age-standardized	Osteoarthritis knee	Rate	2021	415.273	816.506	198.404
144	DALYs (Disability-Adjusted Life Years)	Congo	Both	Age-standardized	Osteoarthritis knee	Rate	2021	400.797	799.574	192.72
145	DALYs (Disability-Adjusted Life Years)	South Africa	Both	Age-standardized	Osteoarthritis knee	Rate	2021	433.691	864.507	209.05
146	DALYs (Disability-Adjusted Life Years)	Libya	Both	Age-standardized	Osteoarthritis knee	Rate	2021	421.719	837.394	200.522
147	DALYs (Disability-Adjusted Life Years)	Tajikistan	Both	Age-standardized	Osteoarthritis knee	Rate	2021	268.019	537.426	127.194
148	DALYs (Disability-Adjusted Life Years)	Serbia	Both	Age-standardized	Osteoarthritis knee	Rate	2021	354.197	706.68	166.384
149	DALYs (Disability-Adjusted Life Years)	Italy	Both	Age-standardized	Osteoarthritis knee	Rate	2021	450.935	901.162	214.535
150	DALYs (Disability-Adjusted Life Years)	Netherlands	Both	Age-standardized	Osteoarthritis knee	Rate	2021	476.461	956.156	226.926
151	DALYs (Disability-Adjusted Life Years)	Dominica	Both	Age-standardized	Osteoarthritis knee	Rate	2021	492.081	973.877	233.528
152	DALYs (Disability-Adjusted Life Years)	Colombia	Both	Age-standardized	Osteoarthritis knee	Rate	2021	488.173	969.978	231.908
153	DALYs (Disability-Adjusted Life Years)	Guinea	Both	Age-standardized	Osteoarthritis knee	Rate	2021	402.414	801.994	192.402
154	DALYs (Disability-Adjusted Life Years)	Guyana	Both	Age-standardized	Osteoarthritis knee	Rate	2021	474.982	938.405	226.655
155	DALYs (Disability-Adjusted Life Years)	Uruguay	Both	Age-standardized	Osteoarthritis knee	Rate	2021	509.945	1005.94	242.959
156	DALYs (Disability-Adjusted Life Years)	Greenland	Both	Age-standardized	Osteoarthritis knee	Rate	2021	320.338	642.786	149.887
157	DALYs (Disability-Adjusted Life Years)	American Samoa	Both	Age-standardized	Osteoarthritis knee	Rate	2021	515.849	1023.23	246.727
158	DALYs (Disability-Adjusted Life Years)	Luxembourg	Both	Age-standardized	Osteoarthritis knee	Rate	2021	457.163	908.062	217.221
159	DALYs (Disability-Adjusted Life Years)	Venezuela (Bolivarian Republic of)	Both	Age-standardized	Osteoarthritis knee	Rate	2021	490.75	971.325	233.88
160	DALYs (Disability-Adjusted Life Years)	Namibia	Both	Age-standardized	Osteoarthritis knee	Rate	2021	403.848	800.911	194.247
161	DALYs (Disability-Adjusted Life Years)	Philippines	Both	Age-standardized	Osteoarthritis knee	Rate	2021	320.285	634.174	152.271
162	DALYs (Disability-Adjusted Life Years)	Cyprus	Both	Age-standardized	Osteoarthritis knee	Rate	2021	444.301	874.09	211.679
163	DALYs (Disability-Adjusted Life Years)	Brazil	Both	Age-standardized	Osteoarthritis knee	Rate	2021	486.663	964.075	232.881
164	DALYs (Disability-Adjusted Life Years)	Yemen	Both	Age-standardized	Osteoarthritis knee	Rate	2021	360.046	715.845	170.529
165	DALYs (Disability-Adjusted Life Years)	Dominican Republic	Both	Age-standardized	Osteoarthritis knee	Rate	2021	488.988	977.11	233.774
166	DALYs (Disability-Adjusted Life Years)	Mauritius	Both	Age-standardized	Osteoarthritis knee	Rate	2021	377.354	754.268	179.795
167	DALYs (Disability-Adjusted Life Years)	Ukraine	Both	Age-standardized	Osteoarthritis knee	Rate	2021	366.328	721.635	172.701
168	DALYs (Disability-Adjusted Life Years)	Togo	Both	Age-standardized	Osteoarthritis knee	Rate	2021	413.271	825.62	197.007
169	DALYs (Disability-Adjusted Life Years)	Peru	Both	Age-standardized	Osteoarthritis knee	Rate	2021	499.58	992.484	239.356
170	DALYs (Disability-Adjusted Life Years)	Austria	Both	Age-standardized	Osteoarthritis knee	Rate	2021	459.487	913.635	217.694
171	DALYs (Disability-Adjusted Life Years)	Paraguay	Both	Age-standardized	Osteoarthritis knee	Rate	2021	479.966	953.364	226.644
172	DALYs (Disability-Adjusted Life Years)	Malta	Both	Age-standardized	Osteoarthritis knee	Rate	2021	457.971	906.562	217.539
173	DALYs (Disability-Adjusted Life Years)	North Macedonia	Both	Age-standardized	Osteoarthritis knee	Rate	2021	345.518	689.291	163.395
174	DALYs (Disability-Adjusted Life Years)	Democratic Republic of the Congo	Both	Age-standardized	Osteoarthritis knee	Rate	2021	369.916	743.795	174.915
175	DALYs (Disability-Adjusted Life Years)	Romania	Both	Age-standardized	Osteoarthritis knee	Rate	2021	355.501	706.356	167.988
176	DALYs (Disability-Adjusted Life Years)	Cambodia	Both	Age-standardized	Osteoarthritis knee	Rate	2021	340.742	682.425	162.39
177	DALYs (Disability-Adjusted Life Years)	Belgium	Both	Age-standardized	Osteoarthritis knee	Rate	2021	452.52	907.197	213.61
178	DALYs (Disability-Adjusted Life Years)	Grenada	Both	Age-standardized	Osteoarthritis knee	Rate	2021	481.168	954.695	228.356
179	DALYs (Disability-Adjusted Life Years)	Morocco	Both	Age-standardized	Osteoarthritis knee	Rate	2021	402.184	797.766	192.096
180	DALYs (Disability-Adjusted Life Years)	Afghanistan	Both	Age-standardized	Osteoarthritis knee	Rate	2021	361.908	716.019	172.37
181	DALYs (Disability-Adjusted Life Years)	Japan	Both	Age-standardized	Osteoarthritis knee	Rate	2021	599.849	1193.53	286.333
182	DALYs (Disability-Adjusted Life Years)	Portugal	Both	Age-standardized	Osteoarthritis knee	Rate	2021	460.308	927.194	218.863
183	DALYs (Disability-Adjusted Life Years)	Jamaica	Both	Age-standardized	Osteoarthritis knee	Rate	2021	491.057	985.364	234.673
184	DALYs (Disability-Adjusted Life Years)	El Salvador	Both	Age-standardized	Osteoarthritis knee	Rate	2021	496.214	994.919	236.173
185	DALYs (Disability-Adjusted Life Years)	Lao People's Democratic Republic	Both	Age-standardized	Osteoarthritis knee	Rate	2021	345.056	683.303	162.834
186	DALYs (Disability-Adjusted Life Years)	Finland	Both	Age-standardized	Osteoarthritis knee	Rate	2021	459.581	921.468	217.726
187	DALYs (Disability-Adjusted Life Years)	Croatia	Both	Age-standardized	Osteoarthritis knee	Rate	2021	353.702	711.469	168.3
188	DALYs (Disability-Adjusted Life Years)	Azerbaijan	Both	Age-standardized	Osteoarthritis knee	Rate	2021	303.215	602.529	143.173
189	DALYs (Disability-Adjusted Life Years)	Monaco	Both	Age-standardized	Osteoarthritis knee	Rate	2021	476.738	955.416	225.09
190	DALYs (Disability-Adjusted Life Years)	Somalia	Both	Age-standardized	Osteoarthritis knee	Rate	2021	364.271	729.382	172.463
191	DALYs (Disability-Adjusted Life Years)	Fiji	Both	Age-standardized	Osteoarthritis knee	Rate	2021	491.18	977.451	236.581
192	DALYs (Disability-Adjusted Life Years)	India	Both	Age-standardized	Osteoarthritis knee	Rate	2021	416.207	817.367	198.514
193	DALYs (Disability-Adjusted Life Years)	Poland	Both	Age-standardized	Osteoarthritis knee	Rate	2021	357.276	711.091	170.566
194	DALYs (Disability-Adjusted Life Years)	Saint Kitts and Nevis	Both	Age-standardized	Osteoarthritis knee	Rate	2021	505.63	1005	242.148
195	DALYs (Disability-Adjusted Life Years)	Niue	Both	Age-standardized	Osteoarthritis knee	Rate	2021	510.457	994.586	244.099
196	DALYs (Disability-Adjusted Life Years)	Algeria	Both	Age-standardized	Osteoarthritis knee	Rate	2021	415.922	830.578	198.08
197	DALYs (Disability-Adjusted Life Years)	Qatar	Both	Age-standardized	Osteoarthritis knee	Rate	2021	445.532	872.968	212.089
198	DALYs (Disability-Adjusted Life Years)	Benin	Both	Age-standardized	Osteoarthritis knee	Rate	2021	429.919	850.455	205.22
199	DALYs (Disability-Adjusted Life Years)	Burundi	Both	Age-standardized	Osteoarthritis knee	Rate	2021	358.393	716.679	171.603
200	DALYs (Disability-Adjusted Life Years)	Estonia	Both	Age-standardized	Osteoarthritis knee	Rate	2021	386.599	764.332	184.242
201	DALYs (Disability-Adjusted Life Years)	Cameroon	Both	Age-standardized	Osteoarthritis knee	Rate	2021	447.528	895.846	212.555
202	DALYs (Disability-Adjusted Life Years)	Mauritania	Both	Age-standardized	Osteoarthritis knee	Rate	2021	446.61	898.087	212.679
203	DALYs (Disability-Adjusted Life Years)	Tokelau	Both	Age-standardized	Osteoarthritis knee	Rate	2021	487.01	966.999	233.869
204	DALYs (Disability-Adjusted Life Years)	Nigeria	Both	Age-standardized	Osteoarthritis knee	Rate	2021	421.341	839.384	202.096
1	DALYs (Disability-Adjusted Life Years)	China	Both	Age-standardized	Osteoarthritis hand	Rate	2021	178.363	371.465	79.3422
2	DALYs (Disability-Adjusted Life Years)	Lithuania	Both	Age-standardized	Osteoarthritis hand	Rate	2021	442.068	906.171	199.146
3	DALYs (Disability-Adjusted Life Years)	Eswatini	Both	Age-standardized	Osteoarthritis hand	Rate	2021	244.257	497.362	109.638
4	DALYs (Disability-Adjusted Life Years)	Kazakhstan	Both	Age-standardized	Osteoarthritis hand	Rate	2021	510.638	1047.29	229.102
5	DALYs (Disability-Adjusted Life Years)	Mozambique	Both	Age-standardized	Osteoarthritis hand	Rate	2021	148.62	307.463	66.0305
6	DALYs (Disability-Adjusted Life Years)	Marshall Islands	Both	Age-standardized	Osteoarthritis hand	Rate	2021	279.421	581.476	125.262
7	DALYs (Disability-Adjusted Life Years)	Equatorial Guinea	Both	Age-standardized	Osteoarthritis hand	Rate	2021	271.031	564.434	121.904
8	DALYs (Disability-Adjusted Life Years)	Thailand	Both	Age-standardized	Osteoarthritis hand	Rate	2021	191.437	393.385	85.3156
9	DALYs (Disability-Adjusted Life Years)	Slovakia	Both	Age-standardized	Osteoarthritis hand	Rate	2021	379.416	779.464	171.416
10	DALYs (Disability-Adjusted Life Years)	Guinea-Bissau	Both	Age-standardized	Osteoarthritis hand	Rate	2021	155.795	321.733	69.1901
11	DALYs (Disability-Adjusted Life Years)	Hungary	Both	Age-standardized	Osteoarthritis hand	Rate	2021	378.808	774.017	169.131
12	DALYs (Disability-Adjusted Life Years)	Vanuatu	Both	Age-standardized	Osteoarthritis hand	Rate	2021	146.842	304.252	65.4506
13	DALYs (Disability-Adjusted Life Years)	New Zealand	Both	Age-standardized	Osteoarthritis hand	Rate	2021	293.508	606.346	132.533
14	DALYs (Disability-Adjusted Life Years)	Brunei Darussalam	Both	Age-standardized	Osteoarthritis hand	Rate	2021	329.352	677.475	148.113
15	DALYs (Disability-Adjusted Life Years)	Colombia	Both	Age-standardized	Osteoarthritis hand	Rate	2021	276.879	571.951	124.727
16	DALYs (Disability-Adjusted Life Years)	Tuvalu	Both	Age-standardized	Osteoarthritis hand	Rate	2021	261.645	538.747	116.39
17	DALYs (Disability-Adjusted Life Years)	Albania	Both	Age-standardized	Osteoarthritis hand	Rate	2021	226.148	466.771	101.719
18	DALYs (Disability-Adjusted Life Years)	Bangladesh	Both	Age-standardized	Osteoarthritis hand	Rate	2021	193.799	400.474	85.8468
19	DALYs (Disability-Adjusted Life Years)	Democratic People's Republic of Korea	Both	Age-standardized	Osteoarthritis hand	Rate	2021	155.636	321.188	68.6211
20	DALYs (Disability-Adjusted Life Years)	Palestine	Both	Age-standardized	Osteoarthritis hand	Rate	2021	226.713	472.587	101.594
21	DALYs (Disability-Adjusted Life Years)	Jordan	Both	Age-standardized	Osteoarthritis hand	Rate	2021	237.063	489.475	106.103
22	DALYs (Disability-Adjusted Life Years)	Guam	Both	Age-standardized	Osteoarthritis hand	Rate	2021	284.137	591.552	127.088
23	DALYs (Disability-Adjusted Life Years)	Timor-Leste	Both	Age-standardized	Osteoarthritis hand	Rate	2021	188.553	387.12	83.2537
24	DALYs (Disability-Adjusted Life Years)	Panama	Both	Age-standardized	Osteoarthritis hand	Rate	2021	265.829	543.415	119.236
25	DALYs (Disability-Adjusted Life Years)	Slovenia	Both	Age-standardized	Osteoarthritis hand	Rate	2021	364.361	755.751	163.036
26	DALYs (Disability-Adjusted Life Years)	Rwanda	Both	Age-standardized	Osteoarthritis hand	Rate	2021	130.342	266.791	57.5376
27	DALYs (Disability-Adjusted Life Years)	Zimbabwe	Both	Age-standardized	Osteoarthritis hand	Rate	2021	152.384	312.61	68.2672
28	DALYs (Disability-Adjusted Life Years)	Haiti	Both	Age-standardized	Osteoarthritis hand	Rate	2021	180.532	371.959	80.3655
29	DALYs (Disability-Adjusted Life Years)	Kenya	Both	Age-standardized	Osteoarthritis hand	Rate	2021	279.225	576.844	125.303
30	DALYs (Disability-Adjusted Life Years)	United States of America	Both	Age-standardized	Osteoarthritis hand	Rate	2021	349.028	721.164	156.498
31	DALYs (Disability-Adjusted Life Years)	Belize	Both	Age-standardized	Osteoarthritis hand	Rate	2021	256.022	526.93	114.918
32	DALYs (Disability-Adjusted Life Years)	Costa Rica	Both	Age-standardized	Osteoarthritis hand	Rate	2021	267.964	551.169	119.731
33	DALYs (Disability-Adjusted Life Years)	Gabon	Both	Age-standardized	Osteoarthritis hand	Rate	2021	248.069	512.466	110.862
34	DALYs (Disability-Adjusted Life Years)	Viet Nam	Both	Age-standardized	Osteoarthritis hand	Rate	2021	174.632	358.986	76.9648
35	DALYs (Disability-Adjusted Life Years)	United States Virgin Islands	Both	Age-standardized	Osteoarthritis hand	Rate	2021	290.31	601.17	129.381
36	DALYs (Disability-Adjusted Life Years)	United Arab Emirates	Both	Age-standardized	Osteoarthritis hand	Rate	2021	200.85	415.719	88.8994
37	DALYs (Disability-Adjusted Life Years)	Bosnia and Herzegovina	Both	Age-standardized	Osteoarthritis hand	Rate	2021	313.706	646.805	140.708
38	DALYs (Disability-Adjusted Life Years)	Ireland	Both	Age-standardized	Osteoarthritis hand	Rate	2021	240.634	497.093	106.668
39	DALYs (Disability-Adjusted Life Years)	Denmark	Both	Age-standardized	Osteoarthritis hand	Rate	2021	242.386	498.541	107.511
40	DALYs (Disability-Adjusted Life Years)	Angola	Both	Age-standardized	Osteoarthritis hand	Rate	2021	315.849	654.613	141.776
41	DALYs (Disability-Adjusted Life Years)	Sudan	Both	Age-standardized	Osteoarthritis hand	Rate	2021	166.392	345.429	73.3404
42	DALYs (Disability-Adjusted Life Years)	Bulgaria	Both	Age-standardized	Osteoarthritis hand	Rate	2021	364.848	752.345	163.813
43	DALYs (Disability-Adjusted Life Years)	Spain	Both	Age-standardized	Osteoarthritis hand	Rate	2021	241.319	498.35	106.956
44	DALYs (Disability-Adjusted Life Years)	France	Both	Age-standardized	Osteoarthritis hand	Rate	2021	245.776	508.445	109.159
45	DALYs (Disability-Adjusted Life Years)	Saint Lucia	Both	Age-standardized	Osteoarthritis hand	Rate	2021	262.624	547.333	117.686
46	DALYs (Disability-Adjusted Life Years)	Ecuador	Both	Age-standardized	Osteoarthritis hand	Rate	2021	265.692	546.921	117.829
47	DALYs (Disability-Adjusted Life Years)	Republic of Korea	Both	Age-standardized	Osteoarthritis hand	Rate	2021	315.063	651.686	140.593
48	DALYs (Disability-Adjusted Life Years)	Belarus	Both	Age-standardized	Osteoarthritis hand	Rate	2021	440.496	900.643	198.766
49	DALYs (Disability-Adjusted Life Years)	Armenia	Both	Age-standardized	Osteoarthritis hand	Rate	2021	418.077	857.425	184.125
50	DALYs (Disability-Adjusted Life Years)	Seychelles	Both	Age-standardized	Osteoarthritis hand	Rate	2021	274.597	564.049	123.692
51	DALYs (Disability-Adjusted Life Years)	Lebanon	Both	Age-standardized	Osteoarthritis hand	Rate	2021	243.557	502.634	109.081
52	DALYs (Disability-Adjusted Life Years)	Norway	Both	Age-standardized	Osteoarthritis hand	Rate	2021	283.9	583.417	126.602
53	DALYs (Disability-Adjusted Life Years)	Malawi	Both	Age-standardized	Osteoarthritis hand	Rate	2021	155.018	319.472	69.0273
54	DALYs (Disability-Adjusted Life Years)	Namibia	Both	Age-standardized	Osteoarthritis hand	Rate	2021	225.853	461.581	99.6748
55	DALYs (Disability-Adjusted Life Years)	Singapore	Both	Age-standardized	Osteoarthritis hand	Rate	2021	334.409	689.337	149.444
56	DALYs (Disability-Adjusted Life Years)	Liberia	Both	Age-standardized	Osteoarthritis hand	Rate	2021	176.536	366.629	78.8061
57	DALYs (Disability-Adjusted Life Years)	Ghana	Both	Age-standardized	Osteoarthritis hand	Rate	2021	237.92	489.031	106.81
58	DALYs (Disability-Adjusted Life Years)	Honduras	Both	Age-standardized	Osteoarthritis hand	Rate	2021	224.799	460.609	100.68
59	DALYs (Disability-Adjusted Life Years)	Germany	Both	Age-standardized	Osteoarthritis hand	Rate	2021	246.257	504.615	109.951
60	DALYs (Disability-Adjusted Life Years)	Mali	Both	Age-standardized	Osteoarthritis hand	Rate	2021	149.75	313.455	66.7314
61	DALYs (Disability-Adjusted Life Years)	Antigua and Barbuda	Both	Age-standardized	Osteoarthritis hand	Rate	2021	297.134	619.549	131.86
62	DALYs (Disability-Adjusted Life Years)	Cook Islands	Both	Age-standardized	Osteoarthritis hand	Rate	2021	275.51	567.134	123.403
63	DALYs (Disability-Adjusted Life Years)	Uzbekistan	Both	Age-standardized	Osteoarthritis hand	Rate	2021	425.57	870.446	189.811
64	DALYs (Disability-Adjusted Life Years)	Estonia	Both	Age-standardized	Osteoarthritis hand	Rate	2021	466.927	955.042	212.004
65	DALYs (Disability-Adjusted Life Years)	Guatemala	Both	Age-standardized	Osteoarthritis hand	Rate	2021	220.209	455.205	98.6314
66	DALYs (Disability-Adjusted Life Years)	Suriname	Both	Age-standardized	Osteoarthritis hand	Rate	2021	291.059	597.484	130.947
67	DALYs (Disability-Adjusted Life Years)	Switzerland	Both	Age-standardized	Osteoarthritis hand	Rate	2021	242.138	499.405	107.199
68	DALYs (Disability-Adjusted Life Years)	San Marino	Both	Age-standardized	Osteoarthritis hand	Rate	2021	246.111	504.4	109.579
69	DALYs (Disability-Adjusted Life Years)	Sri Lanka	Both	Age-standardized	Osteoarthritis hand	Rate	2021	216.395	449.675	96.225
70	DALYs (Disability-Adjusted Life Years)	Sweden	Both	Age-standardized	Osteoarthritis hand	Rate	2021	231.448	486.928	101.833
71	DALYs (Disability-Adjusted Life Years)	Saint Vincent and the Grenadines	Both	Age-standardized	Osteoarthritis hand	Rate	2021	252.712	521.197	113.541
72	DALYs (Disability-Adjusted Life Years)	Syrian Arab Republic	Both	Age-standardized	Osteoarthritis hand	Rate	2021	209.764	426.25	93.187
73	DALYs (Disability-Adjusted Life Years)	Djibouti	Both	Age-standardized	Osteoarthritis hand	Rate	2021	220.049	456.646	97.994
74	DALYs (Disability-Adjusted Life Years)	Egypt	Both	Age-standardized	Osteoarthritis hand	Rate	2021	185.062	384.759	82.5065
75	DALYs (Disability-Adjusted Life Years)	Greece	Both	Age-standardized	Osteoarthritis hand	Rate	2021	221.984	457.599	98.2145
76	DALYs (Disability-Adjusted Life Years)	Taiwan (Province of China)	Both	Age-standardized	Osteoarthritis hand	Rate	2021	246.317	511.664	109.178
77	DALYs (Disability-Adjusted Life Years)	Iran (Islamic Republic of)	Both	Age-standardized	Osteoarthritis hand	Rate	2021	233.323	480.654	104.227
78	DALYs (Disability-Adjusted Life Years)	Bahamas	Both	Age-standardized	Osteoarthritis hand	Rate	2021	299.424	617.848	133.979
79	DALYs (Disability-Adjusted Life Years)	Comoros	Both	Age-standardized	Osteoarthritis hand	Rate	2021	181.826	375.258	80.6326
80	DALYs (Disability-Adjusted Life Years)	Serbia	Both	Age-standardized	Osteoarthritis hand	Rate	2021	312.45	647.425	140.184
81	DALYs (Disability-Adjusted Life Years)	Nicaragua	Both	Age-standardized	Osteoarthritis hand	Rate	2021	228.775	472.66	102.144
82	DALYs (Disability-Adjusted Life Years)	Tonga	Both	Age-standardized	Osteoarthritis hand	Rate	2021	225.783	470.533	99.6621
83	DALYs (Disability-Adjusted Life Years)	Bhutan	Both	Age-standardized	Osteoarthritis hand	Rate	2021	167.988	349.001	74.7235
84	DALYs (Disability-Adjusted Life Years)	Tunisia	Both	Age-standardized	Osteoarthritis hand	Rate	2021	232.739	480.079	103.993
85	DALYs (Disability-Adjusted Life Years)	Zambia	Both	Age-standardized	Osteoarthritis hand	Rate	2021	176.043	362.852	78.8799
86	DALYs (Disability-Adjusted Life Years)	Iraq	Both	Age-standardized	Osteoarthritis hand	Rate	2021	201.525	414.202	90.9164
87	DALYs (Disability-Adjusted Life Years)	Japan	Both	Age-standardized	Osteoarthritis hand	Rate	2021	347.728	715.517	154.768
88	DALYs (Disability-Adjusted Life Years)	United Republic of Tanzania	Both	Age-standardized	Osteoarthritis hand	Rate	2021	166.024	341.442	74.008
89	DALYs (Disability-Adjusted Life Years)	Congo	Both	Age-standardized	Osteoarthritis hand	Rate	2021	268.681	559.493	118.306
90	DALYs (Disability-Adjusted Life Years)	Oman	Both	Age-standardized	Osteoarthritis hand	Rate	2021	239.928	498.476	107.859
91	DALYs (Disability-Adjusted Life Years)	South Sudan	Both	Age-standardized	Osteoarthritis hand	Rate	2021	116.418	239.368	51.4277
92	DALYs (Disability-Adjusted Life Years)	Nauru	Both	Age-standardized	Osteoarthritis hand	Rate	2021	268.139	549.437	119.467
93	DALYs (Disability-Adjusted Life Years)	Pakistan	Both	Age-standardized	Osteoarthritis hand	Rate	2021	228.727	472.081	102.726
94	DALYs (Disability-Adjusted Life Years)	Chad	Both	Age-standardized	Osteoarthritis hand	Rate	2021	120.423	246.863	53.0007
95	DALYs (Disability-Adjusted Life Years)	Indonesia	Both	Age-standardized	Osteoarthritis hand	Rate	2021	227.596	470.173	101.676
96	DALYs (Disability-Adjusted Life Years)	Kiribati	Both	Age-standardized	Osteoarthritis hand	Rate	2021	249.794	522.356	112.46
97	DALYs (Disability-Adjusted Life Years)	Palau	Both	Age-standardized	Osteoarthritis hand	Rate	2021	272.109	561.54	121.115
98	DALYs (Disability-Adjusted Life Years)	Uganda	Both	Age-standardized	Osteoarthritis hand	Rate	2021	147.719	305.892	65.3361
99	DALYs (Disability-Adjusted Life Years)	Guyana	Both	Age-standardized	Osteoarthritis hand	Rate	2021	260.628	536.519	117.327
100	DALYs (Disability-Adjusted Life Years)	Micronesia (Federated States of)	Both	Age-standardized	Osteoarthritis hand	Rate	2021	258.489	533.434	114.885
101	DALYs (Disability-Adjusted Life Years)	Cabo Verde	Both	Age-standardized	Osteoarthritis hand	Rate	2021	209.274	434.179	93.8803
102	DALYs (Disability-Adjusted Life Years)	Kyrgyzstan	Both	Age-standardized	Osteoarthritis hand	Rate	2021	434.983	895.352	194.145
103	DALYs (Disability-Adjusted Life Years)	Northern Mariana Islands	Both	Age-standardized	Osteoarthritis hand	Rate	2021	271.961	558.209	122.122
104	DALYs (Disability-Adjusted Life Years)	Bahrain	Both	Age-standardized	Osteoarthritis hand	Rate	2021	237.263	486.118	105.562
105	DALYs (Disability-Adjusted Life Years)	Niger	Both	Age-standardized	Osteoarthritis hand	Rate	2021	119.354	246.249	52.5038
106	DALYs (Disability-Adjusted Life Years)	Cyprus	Both	Age-standardized	Osteoarthritis hand	Rate	2021	243.847	504.809	109.442
107	DALYs (Disability-Adjusted Life Years)	Canada	Both	Age-standardized	Osteoarthritis hand	Rate	2021	305.887	628.485	135.777
108	DALYs (Disability-Adjusted Life Years)	North Macedonia	Both	Age-standardized	Osteoarthritis hand	Rate	2021	316.193	645.155	141.043
109	DALYs (Disability-Adjusted Life Years)	Ethiopia	Both	Age-standardized	Osteoarthritis hand	Rate	2021	281.936	581.362	126.788
110	DALYs (Disability-Adjusted Life Years)	Trinidad and Tobago	Both	Age-standardized	Osteoarthritis hand	Rate	2021	282.167	583.982	126.357
111	DALYs (Disability-Adjusted Life Years)	Papua New Guinea	Both	Age-standardized	Osteoarthritis hand	Rate	2021	155.075	320.575	68.8613
112	DALYs (Disability-Adjusted Life Years)	Qatar	Both	Age-standardized	Osteoarthritis hand	Rate	2021	226.817	465.38	101.22
113	DALYs (Disability-Adjusted Life Years)	Czechia	Both	Age-standardized	Osteoarthritis hand	Rate	2021	375.111	778.073	168.914
114	DALYs (Disability-Adjusted Life Years)	Georgia	Both	Age-standardized	Osteoarthritis hand	Rate	2021	374.967	763.292	168.205
115	DALYs (Disability-Adjusted Life Years)	Latvia	Both	Age-standardized	Osteoarthritis hand	Rate	2021	447.825	913.628	202.414
116	DALYs (Disability-Adjusted Life Years)	India	Both	Age-standardized	Osteoarthritis hand	Rate	2021	231.577	476.38	104.42
117	DALYs (Disability-Adjusted Life Years)	Benin	Both	Age-standardized	Osteoarthritis hand	Rate	2021	198.168	411.849	88.5774
118	DALYs (Disability-Adjusted Life Years)	Maldives	Both	Age-standardized	Osteoarthritis hand	Rate	2021	266.825	552.972	118.821
119	DALYs (Disability-Adjusted Life Years)	Australia	Both	Age-standardized	Osteoarthritis hand	Rate	2021	275.62	565.652	124.168
120	DALYs (Disability-Adjusted Life Years)	Andorra	Both	Age-standardized	Osteoarthritis hand	Rate	2021	241.035	497.881	107.961
121	DALYs (Disability-Adjusted Life Years)	Mexico	Both	Age-standardized	Osteoarthritis hand	Rate	2021	332.058	679.659	149.472
122	DALYs (Disability-Adjusted Life Years)	Nepal	Both	Age-standardized	Osteoarthritis hand	Rate	2021	141.559	288.374	62.5786
123	DALYs (Disability-Adjusted Life Years)	Eritrea	Both	Age-standardized	Osteoarthritis hand	Rate	2021	163.081	336.448	72.3611
124	DALYs (Disability-Adjusted Life Years)	Saudi Arabia	Both	Age-standardized	Osteoarthritis hand	Rate	2021	233.037	476.973	103.593
125	DALYs (Disability-Adjusted Life Years)	Tajikistan	Both	Age-standardized	Osteoarthritis hand	Rate	2021	334.32	688.882	148.394
126	DALYs (Disability-Adjusted Life Years)	Coted'Ivoire	Both	Age-standardized	Osteoarthritis hand	Rate	2021	177.074	366.955	79.0802
127	DALYs (Disability-Adjusted Life Years)	Russian Federation	Both	Age-standardized	Osteoarthritis hand	Rate	2021	472.2	973.35	212.392
128	DALYs (Disability-Adjusted Life Years)	Netherlands	Both	Age-standardized	Osteoarthritis hand	Rate	2021	244.842	510.733	108.097
129	DALYs (Disability-Adjusted Life Years)	Jamaica	Both	Age-standardized	Osteoarthritis hand	Rate	2021	253.499	519.618	113.146
130	DALYs (Disability-Adjusted Life Years)	Turkey	Both	Age-standardized	Osteoarthritis hand	Rate	2021	207.882	429.748	92.2444
131	DALYs (Disability-Adjusted Life Years)	Croatia	Both	Age-standardized	Osteoarthritis hand	Rate	2021	346.042	713.012	154.971
132	DALYs (Disability-Adjusted Life Years)	Burkina Faso	Both	Age-standardized	Osteoarthritis hand	Rate	2021	110.315	227.398	48.4984
133	DALYs (Disability-Adjusted Life Years)	Dominica	Both	Age-standardized	Osteoarthritis hand	Rate	2021	253.532	521.558	113.322
134	DALYs (Disability-Adjusted Life Years)	Montenegro	Both	Age-standardized	Osteoarthritis hand	Rate	2021	359.37	737.092	160.934
135	DALYs (Disability-Adjusted Life Years)	Italy	Both	Age-standardized	Osteoarthritis hand	Rate	2021	270.42	558.693	120.731
136	DALYs (Disability-Adjusted Life Years)	Samoa	Both	Age-standardized	Osteoarthritis hand	Rate	2021	252.466	522.846	112.603
137	DALYs (Disability-Adjusted Life Years)	American Samoa	Both	Age-standardized	Osteoarthritis hand	Rate	2021	272.288	561.61	122.294
138	DALYs (Disability-Adjusted Life Years)	Monaco	Both	Age-standardized	Osteoarthritis hand	Rate	2021	246.912	505.543	109.208
139	DALYs (Disability-Adjusted Life Years)	Algeria	Both	Age-standardized	Osteoarthritis hand	Rate	2021	226.965	465.754	101.875
140	DALYs (Disability-Adjusted Life Years)	Chile	Both	Age-standardized	Osteoarthritis hand	Rate	2021	264.397	548.067	117.996
141	DALYs (Disability-Adjusted Life Years)	Cambodia	Both	Age-standardized	Osteoarthritis hand	Rate	2021	152.953	314.401	68.1357
142	DALYs (Disability-Adjusted Life Years)	Ukraine	Both	Age-standardized	Osteoarthritis hand	Rate	2021	422.544	869.877	188.813
143	DALYs (Disability-Adjusted Life Years)	Finland	Both	Age-standardized	Osteoarthritis hand	Rate	2021	240.338	498.702	106.995
144	DALYs (Disability-Adjusted Life Years)	Somalia	Both	Age-standardized	Osteoarthritis hand	Rate	2021	135.745	279.518	60.2339
145	DALYs (Disability-Adjusted Life Years)	Barbados	Both	Age-standardized	Osteoarthritis hand	Rate	2021	299.22	619.932	134.572
146	DALYs (Disability-Adjusted Life Years)	Cameroon	Both	Age-standardized	Osteoarthritis hand	Rate	2021	177.197	367.602	78.5618
147	DALYs (Disability-Adjusted Life Years)	Morocco	Both	Age-standardized	Osteoarthritis hand	Rate	2021	196.029	406.597	88.1474
148	DALYs (Disability-Adjusted Life Years)	El Salvador	Both	Age-standardized	Osteoarthritis hand	Rate	2021	263.942	544.172	119.112
149	DALYs (Disability-Adjusted Life Years)	Mongolia	Both	Age-standardized	Osteoarthritis hand	Rate	2021	498.358	1033.31	221.254
150	DALYs (Disability-Adjusted Life Years)	Paraguay	Both	Age-standardized	Osteoarthritis hand	Rate	2021	251.074	520.674	111.176
151	DALYs (Disability-Adjusted Life Years)	Poland	Both	Age-standardized	Osteoarthritis hand	Rate	2021	381.528	783.721	170.975
152	DALYs (Disability-Adjusted Life Years)	Portugal	Both	Age-standardized	Osteoarthritis hand	Rate	2021	234.581	478.827	104.038
153	DALYs (Disability-Adjusted Life Years)	Fiji	Both	Age-standardized	Osteoarthritis hand	Rate	2021	258.227	532.906	116.293
154	DALYs (Disability-Adjusted Life Years)	Mauritania	Both	Age-standardized	Osteoarthritis hand	Rate	2021	186.933	388.237	83.2843
155	DALYs (Disability-Adjusted Life Years)	Senegal	Both	Age-standardized	Osteoarthritis hand	Rate	2021	181.526	372.484	81.1193
156	DALYs (Disability-Adjusted Life Years)	Luxembourg	Both	Age-standardized	Osteoarthritis hand	Rate	2021	246.856	510.762	110.081
157	DALYs (Disability-Adjusted Life Years)	Peru	Both	Age-standardized	Osteoarthritis hand	Rate	2021	281.664	582.917	125.519
158	DALYs (Disability-Adjusted Life Years)	Belgium	Both	Age-standardized	Osteoarthritis hand	Rate	2021	247.373	512.279	110.356
159	DALYs (Disability-Adjusted Life Years)	Austria	Both	Age-standardized	Osteoarthritis hand	Rate	2021	241.436	497.95	106.636
160	DALYs (Disability-Adjusted Life Years)	Niue	Both	Age-standardized	Osteoarthritis hand	Rate	2021	274.553	564.959	123.458
161	DALYs (Disability-Adjusted Life Years)	Iceland	Both	Age-standardized	Osteoarthritis hand	Rate	2021	266.631	552.694	118.445
162	DALYs (Disability-Adjusted Life Years)	Bermuda	Both	Age-standardized	Osteoarthritis hand	Rate	2021	302.795	629.42	136.041
163	DALYs (Disability-Adjusted Life Years)	Republic of Moldova	Both	Age-standardized	Osteoarthritis hand	Rate	2021	349.707	718.57	157.184
164	DALYs (Disability-Adjusted Life Years)	Malaysia	Both	Age-standardized	Osteoarthritis hand	Rate	2021	253.111	528.459	113.418
165	DALYs (Disability-Adjusted Life Years)	Malta	Both	Age-standardized	Osteoarthritis hand	Rate	2021	249.787	516.124	110.905
166	DALYs (Disability-Adjusted Life Years)	Grenada	Both	Age-standardized	Osteoarthritis hand	Rate	2021	269.551	555.755	119.282
167	DALYs (Disability-Adjusted Life Years)	Azerbaijan	Both	Age-standardized	Osteoarthritis hand	Rate	2021	432.585	882.942	190.633
168	DALYs (Disability-Adjusted Life Years)	Lao People's Democratic Republic	Both	Age-standardized	Osteoarthritis hand	Rate	2021	159.546	331.729	70.1659
169	DALYs (Disability-Adjusted Life Years)	Sao Tome and Principe	Both	Age-standardized	Osteoarthritis hand	Rate	2021	267.391	556.269	120.034
170	DALYs (Disability-Adjusted Life Years)	Burundi	Both	Age-standardized	Osteoarthritis hand	Rate	2021	137.612	281.952	61.0236
171	DALYs (Disability-Adjusted Life Years)	United Kingdom	Both	Age-standardized	Osteoarthritis hand	Rate	2021	268.632	552.142	120.164
172	DALYs (Disability-Adjusted Life Years)	Nigeria	Both	Age-standardized	Osteoarthritis hand	Rate	2021	215.88	445.046	96.8051
173	DALYs (Disability-Adjusted Life Years)	Dominican Republic	Both	Age-standardized	Osteoarthritis hand	Rate	2021	272.684	562.023	122.576
174	DALYs (Disability-Adjusted Life Years)	Romania	Both	Age-standardized	Osteoarthritis hand	Rate	2021	296.041	614.077	131.501
175	DALYs (Disability-Adjusted Life Years)	Libya	Both	Age-standardized	Osteoarthritis hand	Rate	2021	231.752	478.328	102.903
176	DALYs (Disability-Adjusted Life Years)	Uruguay	Both	Age-standardized	Osteoarthritis hand	Rate	2021	272.913	563.304	122.803
177	DALYs (Disability-Adjusted Life Years)	Democratic Republic of the Congo	Both	Age-standardized	Osteoarthritis hand	Rate	2021	187.529	390.976	83.0128
178	DALYs (Disability-Adjusted Life Years)	Botswana	Both	Age-standardized	Osteoarthritis hand	Rate	2021	273.242	569.231	123.551
179	DALYs (Disability-Adjusted Life Years)	Puerto Rico	Both	Age-standardized	Osteoarthritis hand	Rate	2021	299.175	618.984	133.871
180	DALYs (Disability-Adjusted Life Years)	Venezuela (Bolivarian Republic of)	Both	Age-standardized	Osteoarthritis hand	Rate	2021	275.104	561.506	123.052
181	DALYs (Disability-Adjusted Life Years)	Cuba	Both	Age-standardized	Osteoarthritis hand	Rate	2021	252.654	522.848	113.732
182	DALYs (Disability-Adjusted Life Years)	Lesotho	Both	Age-standardized	Osteoarthritis hand	Rate	2021	242.226	497.185	108.066
183	DALYs (Disability-Adjusted Life Years)	Greenland	Both	Age-standardized	Osteoarthritis hand	Rate	2021	293.546	611.667	130.51
184	DALYs (Disability-Adjusted Life Years)	Philippines	Both	Age-standardized	Osteoarthritis hand	Rate	2021	250.349	516.45	112.447
185	DALYs (Disability-Adjusted Life Years)	Mauritius	Both	Age-standardized	Osteoarthritis hand	Rate	2021	271.273	565.868	121.82
186	DALYs (Disability-Adjusted Life Years)	Sierra Leone	Both	Age-standardized	Osteoarthritis hand	Rate	2021	167.064	346.887	74.952
187	DALYs (Disability-Adjusted Life Years)	Saint Kitts and Nevis	Both	Age-standardized	Osteoarthritis hand	Rate	2021	288.164	596.655	129.546
188	DALYs (Disability-Adjusted Life Years)	Israel	Both	Age-standardized	Osteoarthritis hand	Rate	2021	249.716	519.518	109.583
189	DALYs (Disability-Adjusted Life Years)	Togo	Both	Age-standardized	Osteoarthritis hand	Rate	2021	185.476	385.531	81.9444
190	DALYs (Disability-Adjusted Life Years)	Kuwait	Both	Age-standardized	Osteoarthritis hand	Rate	2021	237.564	485.65	105.845
191	DALYs (Disability-Adjusted Life Years)	Argentina	Both	Age-standardized	Osteoarthritis hand	Rate	2021	286.277	588.203	128.028
192	DALYs (Disability-Adjusted Life Years)	Turkmenistan	Both	Age-standardized	Osteoarthritis hand	Rate	2021	436.283	886.901	193.888
193	DALYs (Disability-Adjusted Life Years)	Brazil	Both	Age-standardized	Osteoarthritis hand	Rate	2021	289.382	596.339	130.66
194	DALYs (Disability-Adjusted Life Years)	Afghanistan	Both	Age-standardized	Osteoarthritis hand	Rate	2021	119.143	247.991	52.9433
195	DALYs (Disability-Adjusted Life Years)	Tokelau	Both	Age-standardized	Osteoarthritis hand	Rate	2021	260.993	541.275	117.412
196	DALYs (Disability-Adjusted Life Years)	Solomon Islands	Both	Age-standardized	Osteoarthritis hand	Rate	2021	215.24	443.247	95.4912
197	DALYs (Disability-Adjusted Life Years)	Myanmar	Both	Age-standardized	Osteoarthritis hand	Rate	2021	198.462	407.258	88.7016
198	DALYs (Disability-Adjusted Life Years)	Gambia	Both	Age-standardized	Osteoarthritis hand	Rate	2021	215.093	445.756	95.7018
199	DALYs (Disability-Adjusted Life Years)	Yemen	Both	Age-standardized	Osteoarthritis hand	Rate	2021	163.689	336.33	73.6876
200	DALYs (Disability-Adjusted Life Years)	South Africa	Both	Age-standardized	Osteoarthritis hand	Rate	2021	327.318	672.154	147.838
201	DALYs (Disability-Adjusted Life Years)	Central African Republic	Both	Age-standardized	Osteoarthritis hand	Rate	2021	167.634	344.88	75.0102
202	DALYs (Disability-Adjusted Life Years)	Guinea	Both	Age-standardized	Osteoarthritis hand	Rate	2021	132.946	273.132	58.6954
203	DALYs (Disability-Adjusted Life Years)	Bolivia (Plurinational State of)	Both	Age-standardized	Osteoarthritis hand	Rate	2021	243.918	499.423	109.323
204	DALYs (Disability-Adjusted Life Years)	Madagascar	Both	Age-standardized	Osteoarthritis hand	Rate	2021	122.099	251.97	53.8859
